# Supplementary material for: MS-YieldStackNet: multi-source data fusion for wheat yield estimation using a stacked ensemble neural network
Source: PeerJ Comput Sci. 2026 Jan 13;12:e3434. doi: 10.7717/peerj-cs.3434 (PMC12818367; doi:10.7717/peerj-cs.3434)
Supplement: Supplemental Information 1 [file peerj-cs-12-3434-s001.zip]

Archive with 4 entries (2 files):
- Code_Data/
- Code_Data/Research Folder/
- Code_Data/Research Folder/Source Code-20250811T131320Z-1-001.zip
- Code_Data/Research Folder/Yield_Dataset-20250811T131248Z-1-001.zip
