# Supplementary material for: MS-YieldStackNet: multi-source data fusion for wheat yield estimation using a stacked ensemble neural network
Source: PeerJ Comput Sci. 2026 Jan 13;12:e3434. doi: 10.7717/peerj-cs.3434 (PMC12818367; doi:10.7717/peerj-cs.3434)
Supplement: Supplemental Information 2 [file peerj-cs-12-3434-s002.csv]

Latitude	Longitude	Year	Area	Crop	Precipitation	Min_Temperature	Max_Temperature	Mean_Temperature	RH	Wind_Speed	DVI	NDVI	EC	pH	Organic_Matter	Available_Phosphorus	Available_Potassium	Saturation	Texture	Yield
73.002509	31.511082	2022	1	WHEAT	0.6670811476191861	11.990357571349204	27.142058358969205	21.545137338221966	58.743835508302816	1.9305264289995638	0.1859519383657373	0.40650032124089913	3.3721080769487046	8.450826665121548	2.0061647158101357	14.78090545532923	87.19870908385192	38.10106727283427	Loam	1880.0
73.00517	31.47777	2021	1	WHEAT	0.689	11.0	26.4	18.7	53.1	1.8	0.118709	0.366795	2.84	7.71	0.41	17.11	104.57	36.44	Loam	1960.0
73.021595	31.481873	2018	1	WHEAT	0.04074946425917685	8.398704165897026	21.130440747037	14.744313873790203	59.097685479434666	1.6282374247845968	0.11057270657404376	0.2516567218878553	3.703812205514665	7.770061404372185	0.8476912062430286	18.63351433124646	108.40042596457684	45.56274580341032	Loam	1640.0
73.012909	31.48554	2021	1	WHEAT	0.6141253612659588	11.797340936529691	25.900423910314647	19.184373095959025	57.111676883445924	1.8226464293668474	0.04994651900308034	0.16090372811237147	2.6241868603424416	7.535962343875647	1.4647640784451812	9.82397810072937	99.45000329724695	36.64929778852349	Loam	1680.0
73.000318	31.507703	2019	1	WHEAT	0.4135895652154283	8.290256339432808	22.18902330444654	14.642964375256387	60.6013695729198	1.252504640009883	0.1998740234748613	0.5446606041794043	2.1772822395675284	7.403287406578208	0.9577674601165207	9.973542011330832	83.01881338271193	43.66418169352131	Loam	1640.0
72.919	31.461	2020	1	WHEAT	0.056	8.3	23.8	16.05	60.7	1.4	0.117975	0.335467	2.73	7.59	1.57	16.35	103.51	37.68	Loam	1600.0
73.012013	31.488027	2020	1	WHEAT	0.3143751643292604	10.061853324960987	25.529599609240016	17.7957264671005	55.91075123857366	1.5784975228526843	0.17626769240838858	0.4816737507692262	3.551133598492978	7.171988305072878	1.2125776010046816	11.14955916544507	93.80075578814935	35.28505173400312	Loam	1635.6995045705369
73.002387	31.518194	2019	1	WHEAT	0.40912982971761025	8.591806736385253	23.546567337005435	16.279064402715857	51.3477812509388	1.3596418927044978	0.22543316817431439	0.5709726611208988	2.751004418042792	7.623816195301858	1.1292551363411782	19.032762174512392	106.47007038272909	40.19683329291309	Loam	1700.0
73.002483	31.515341	2018	1	WHEAT	0.04	8.1	22.5	15.3	61.0	1.6	0.072632551	0.221329449	3.92	7.27	0.42	10.67	87.93	43.47	Loam	1700.0
73.01256	31.485653	2018	1	WHEAT	0.04225603281369125	8.19755551574399	23.082683676080364	15.819565081787799	58.40531862552699	1.5027811215372069	0.08952752807155386	0.25666663015333085	2.4597362139119068	8.035688046033922	1.0408149271547997	15.566104272076497	93.28302856635464	41.91602248546555	Loam	1700.0
73.01023	31.47922	2021	1	WHEAT	0.609160834851258	11.138874880985366	27.011939353031554	18.4082096307773	52.527361415849704	1.7687365661235055	0.15538964341793507	0.37259365229258096	3.1073354883898485	7.290826797999385	1.4789150406179477	14.851926011604073	89.35839368672286	39.01820130779349	Loam	1800.0
72.99294	31.46694	2021	1	WHEAT	0.04834819530106259	12.115254722758763	26.0123167003143	18.28354142336121	55.05253807666758	1.8425103982084021	0.22682471965005163	0.6224513077928923	3.7863738873897317	7.546825471332035	1.525711361130127	9.027453372887175	117.44750230786693	40.41025517861563	Loam	1680.0
73.022772	31.481471	2019	1	WHEAT	0.6	8.6	23.2	15.9	56.0	1.6	0.078802139	0.182345959	3.26	7.37	1.81	16.07	105.45	43.91	Loam	1820.0
73.013506	31.531006	2022	1	WHEAT	0.6485871564888924	11.889518907288885	27.539664879393076	21.180692993941125	57.91661872296614	1.9026480793207174	0.24400947416100624	0.613260582930727	3.084928156690272	7.2259970920726255	1.1306408559858683	15.875970327578047	82.62921354814014	38.70308825935787	Loam	1800.0
73.01221	31.485726	2019	1	WHEAT	0.4042815803660917	7.8857883702838345	22.250724112567493	15.275262945882343	55.62130847249898	1.3776224470849974	0.05939719152974915	0.17126408399758788	2.126929472745193	7.682617974336809	0.5385654280858552	11.720354509139737	85.2888082531971	40.61441749892521	Loam	1700.0
72.989071	31.525099	2020	1	WHEAT	0.45237549112410297	10.883701407103713	25.643172634660328	18.26343702088202	55.863788491022646	1.67242301795471	0.1058215155832305	0.27740529598196373	2.8584404347384966	7.341726905386414	1.5197356137783062	16.082008081498913	100.22444419609637	39.46821959047627	Loam	1936.2115089773552
73.032454	31.517384	2022	1	WHEAT	0.7091593180451266	12.18869761838513	27.70200843378227	20.364166629954468	57.174475096792264	2.1175881580965203	0.07793378241897625	0.1793897292592184	2.916731267452644	7.9372236174984305	0.6161983768858142	9.334037346820024	89.82030417244346	41.325143468710856	Loam	2000.0
73.012229	31.487701	2022	1	WHEAT	0.6435627455070994	12.711499002545114	27.903647032303848	20.222119303952997	57.10166903227134	2.041743185937166	0.27867425302158544	0.6107662349058268	3.738616340068462	8.187177226044582	1.5118380203009727	12.898460338230889	117.67421321345822	35.50265454520759	Loam	1800.0
72.917	31.466	2020	1	WHEAT	0.3617167059630955	10.222304091535882	25.29254923716593	17.757426664350906	56.938872052715226	1.6115686546457408	0.1290056675035757	0.40005330045094256	3.1685883495121114	7.522892163661435	0.7869411927874446	9.43106872399238	96.91783363383544	40.27399944522689	Loam	1663.4705963937222
73.017638	31.527953	2021	1	WHEAT	0.6393273615591603	11.929153091412175	26.798208467748072	19.363680779580125	56.86188924732819	1.999104233874038	0.13103818624438834	0.3449009626356342	2.8060504905820856	7.3724185685400965	1.1939495094179144	14.577100967786144	80.65811889113547	41.94640063181273	Loam	1732.736155916025
73.033444	31.518365	2018	1	WHEAT	0.5135385790690282	7.8384528144992585	23.486735514597296	15.490267167191238	52.065489878109915	1.6470558970776104	0.1166052057208264	0.29012558032730057	3.3336426527845227	7.163035013347069	0.6606776356207581	9.76617018638815	111.33166241014817	39.908856534473735	Loam	1700.0
72.985213	31.524901	2020	1	WHEAT	0.2968666355157231	9.635985529099884	25.820155210537408	17.728070369818646	57.41937915785037	1.5726642548499807	0.2133967577111524	0.5773378836230094	2.7479844789462593	7.655034659832511	1.573088458443791	18.261350216050133	97.78305006526094	43.472223480048804	Loam	1365.4671490300038
72.99665	31.47302	2019	1	WHEAT	0.03909041061000778	8.26984848226699	21.31527294760041	15.836015573670934	63.34443146229285	1.3919712096515342	0.17089613312327157	0.48860802666720093	3.767205125739383	7.332789557868376	1.7647359572890902	14.50201532499527	103.9661819302586	44.61543143170176	Loam	1680.0
72.999758	31.505648	2020	1	WHEAT	0.05432131011782499	8.328376758302621	24.88802207952356	15.921712605656518	54.14698562770544	1.368624761386914	0.07877753765432932	0.23065297653428754	2.3577490654402466	7.21382453363987	0.525052942027735	9.432799794516056	113.84727445756543	43.35881581527167	Loam	1720.0
73.012634	31.531751	2018	1	WHEAT	0.04521177310898184	7.990342981622713	23.200331258456494	14.67806518445915	53.7247802430521	1.5516107227350395	0.15212097548178277	0.45958718849679436	3.0887656643963224	7.37672858494902	1.534263947144412	15.171162747586777	96.19058729018819	42.168233628800806	Loam	1740.0
73.012909	31.48554	2018	1	WHEAT	0.49221690865014534	8.555364451982538	24.928844425645945	14.382474006084871	62.257840020672845	1.559834014512955	0.05094239638156124	0.16584599150370158	2.8717888515616745	7.26217125039916	0.903633060280734	12.970341336737647	130.08284116856143	45.074542084844225	Loam	1680.0
72.999772	31.503552	2019	1	WHEAT	0.2626280937068931	8.26731070528503	24.8553942569121	16.561352481098563	56.0	1.4	0.2009061086368838	0.5051649031806958	3.338115926951305	7.490772846342036	0.7681963450819407	12.079258488622278	95.05442403754486	40.682061617152044	Loam	1646.5378589429938
73.012272	31.486979	2020	1	WHEAT	0.2608749756467854	9.636390514681061	25.92468300419459	17.780536759437826	55.93506339916108	1.5298732016778354	0.1649780514734303	0.47113116396126986	2.380524932978158	7.30078444285232	1.5457151304614047	13.469988173540335	100.79899743988236	36.47677682287738	Loam	1716.885881510052
73.00085	31.508799	2019	1	WHEAT	0.27538455876649465	8.802356253363518	23.40353438004528	16.1029453167044	56.0	1.3505890633408795	0.22551554505600951	0.6142621786936645	2.9896606387904248	7.323298754708926	0.9305820249434031	14.23628446170926	106.34058018485447	38.9673870061077	Loam	1619.7643746636481
72.99131	31.45091	2020	1	WHEAT	0.05809392587641484	8.611736558925264	24.38644206244203	16.905710503628484	53.09143263367661	1.3121397757669273	0.12121671471458265	0.35183098470239155	3.808412366717392	7.977297302904345	0.8861070745216773	14.847648375565653	104.77670192070794	42.25948790879059	Loam	1720.0
73.012634	31.531751	2019	1	WHEAT	0.3962864389201947	8.316015995587632	25.19837738817708	16.411590504300918	56.15726652128692	1.3705670849657463	0.17841797055574754	0.4993325358066938	2.442953296783116	7.316567139109348	0.5140376458057379	9.723679004406792	91.59310050520922	39.768362327681835	Loam	1700.0
72.999192	31.501447	2019	1	WHEAT	0.2815844414152797	8.303229226500251	24.79031232049924	16.546770773499752	56.0	1.349192693374937	0.1875151438269712	0.5131343596125547	3.2209581657992947	7.468062464099848	1.172335888137292	17.273767835760843	83.4849416881707	40.65871891155068	Loam	1810.1614613250126
73.027737	31.521252	2022	1	WHEAT	0.64	12.4	27.0	19.7	55.8	2.0	0.090599209	0.202180728	3.21	7.88	0.49	11.59	107.1	38.18	Loam	1400.0
72.55	31.273	2021	1	WHEAT	0.6356461513510617	12.458460540424683	26.929230270212344	19.693845405318513	54.43691945903947	1.9292302702123416	0.18362632671012533	0.5063257160833649	3.1812325407461874	7.578462162234574	1.2047694054256806	13.43260394461793	88.54553994611828	38.10615702739632	Loam	1784.6151351061708
73.010417	31.489238	2019	1	WHEAT	0.04232107659525983	8.414489292821191	23.424773814595216	15.471193715952591	55.301461803485985	1.239871275199385	0.24270479356278393	0.5454195409318974	2.917548216182071	7.248889972974459	0.4388596694054978	12.909489702903235	97.23735199622323	39.28947794152983	Loam	1740.0
73.002538	31.514126	2019	1	WHEAT	0.29540508675763805	8.373649482320133	24.56486597642684	16.46925772937349	60.56081099607114	1.5391890039288594	0.22461128463782998	0.5736520643124744	3.3341209639474503	7.33168934666047	1.708783505893289	18.583784191356507	112.81714917541304	42.09142267044059	Loam	1539.1890039288594
72.99678	31.47369	2020	1	WHEAT	0.056	9.0	23.4	16.2	61.0	1.4	0.16428	0.436257	2.76	7.4	1.25	11.57	93.62	37.99	Loam	1800.0
73.011458	31.48869	2022	1	WHEAT	0.64	12.7	27.1	19.9	57.4	2.0	0.250200391	0.593709544	2.2	7.74	0.75	15.23	101.54	39.13	Loam	2000.0
72.55	31.273	2021	1	WHEAT	0.6369272355146384	10.804473616595988	28.043365245814883	19.32763258915519	53.986891363025116	1.7986914691853366	0.23093797766974664	0.6809822986716458	3.6858193458397928	8.435048766021152	1.371120417557433	10.418209021677526	92.32748779816667	37.7843604562588	Loam	1720.0
72.99131	31.45091	2022	1	WHEAT	0.64	12.7	27.2	19.95	57.4	2.0	0.215478	0.490621	2.1	7.1	1.44	8.87	97.64	37.55	Loam	2000.0
73.01221	31.485726	2018	1	WHEAT	0.04933885579161782	11.921740367018351	22.780683637545287	18.023578652295466	55.980800926816464	1.658798311469102	0.17454075338494685	0.4024105638450549	2.5803068756290073	7.273478495821446	0.8731606974182274	14.7752789758471	120.6605555340583	44.229759114155776	Loam	1740.0
73.01023	31.47922	2020	1	WHEAT	0.38903936395364175	9.911480793324074	25.27116526715089	17.591323030237483	56.163979989161874	1.63873789530727	0.1460820678582436	0.3962766062356133	3.2433567625446846	7.4057669465698215	1.351148079332407	15.791490155413374	97.46881908139075	40.227458602796055	Loam	1832.252420938546
72.99338	31.45213	2022	1	WHEAT	0.64	12.7	27.1	19.9	56.1	2.1	0.239181	0.600757	3.3	7.78	1.89	17.44	100.74	36.92	Loam	1800.0
73.024647	31.481752	2021	1	WHEAT	0.6511138230071118	10.614790676511577	26.37199069506408	18.64264492198193	58.79384532557338	1.9546867013112716	0.19838277124560905	0.5093202392870648	2.494856770913978	7.5522021779686	1.4738272901033267	15.677882532058355	84.09864496938316	38.64185698291091	Loam	2000.0
73.012634	31.531751	2022	1	WHEAT	0.6677752499761278	13.068234103834795	28.157878696274967	21.14410441847005	61.24763800330908	2.029561966552256	0.22968532474039224	0.5463802824415634	3.7434874164722793	7.0739786247807785	1.1143148276281356	9.33939376226261	106.66526580450622	38.823889478298796	Loam	1880.0
73.025696	31.521744	2019	1	WHEAT	0.3	8.2	23.0	15.6	60.5	1.4	0.084656328	0.223281636	2.05	7.35	0.96	13.14	113.64	37.7	Loam	1640.0
73.00725	31.47772	2020	1	WHEAT	0.0566984235578737	10.176511302940849	26.269842355787375	18.22317682936411	55.976182331594714	1.6679369423149484	0.11579486894220273	0.317494383446724	3.1549540750282983	7.807841671641327	0.6797141879791366	17.176731320692486	86.06848251068249	39.3250754013761	Loam	1346.4126115370104
73.002471	31.517618	2020	1	WHEAT	0.057135175682782	8.285977138975419	26.19781861887303	17.358966267932647	57.68989373993769	1.3684029696913598	0.20376278379047125	0.55649277983019	3.22851680159238	7.706221752680053	1.9721558315440513	11.028123060378588	116.9050152494407	38.90266281734719	Loam	1880.0
72.89976	31.45174	2021	1	WHEAT	0.687	11.1	26.9	19.0	53.5	1.8	0.181266	0.48082	3.38	7.16	0.82	16.32	99.15	44.46	Loam	2000.0
73.013506	31.531006	2018	1	WHEAT	0.23641651739661168	8.213496214561534	22.82809772873692	15.520796971649228	55.77079697164923	1.4146015141753863	0.1733722326499938	0.49925634418217524	2.607079697164923	7.6795346182349284	1.3355090157859988	10.949086718753115	92.53463069910563	41.55170447325984	Loam	1662.920302835077
73.000169	31.524346	2020	1	WHEAT	0.24226741642791907	9.667625148487165	25.933812574243586	17.800718861365375	55.93323748515128	1.533525029697433	0.2589443305821806	0.6658916581048333	2.6940857415624246	7.259985622772692	0.7003594306826869	15.147210817902348	97.55774932551873	40.72410272779683	Loam	1666.7625148487166
73.012013	31.488027	2019	1	WHEAT	0.5200210603892582	7.471148376509445	24.170860796142836	15.286457119102378	56.85849334548427	1.4960943086073368	0.1208573780167837	0.36819406340874555	2.9587519135137903	8.054405081906234	0.5497153280601185	16.42001436246485	84.13259003140988	35.833977555526936	Loam	1640.0
73.012967	31.531388	2019	1	WHEAT	0.43359144623770085	8.152949038384467	22.58943692283029	15.371192980607379	60.56117961535379	1.4	0.1431102269308588	0.41962291775078153	2.3284771922429517	7.674815038544777	1.2943351732511064	13.424635249539108	89.85233250020039	41.46181253914594	Loam	1627.764076929243
73.01451	31.530432	2022	1	WHEAT	0.64	12.7	27.0	19.85	57.4	2.0	0.095667139	0.20894589	2.42	7.92	1.28	19.51	89.26	40.1	Loam	1800.0
73.024801	31.482194	2019	1	WHEAT	0.6	8.1	23.0	15.55	56.0	1.3	0.100303456	0.261425989	3.11	7.64	0.54	8.63	85.63	40.08	Loam	1700.0
73.03167	31.518251	2018	1	WHEAT	0.04	8.1	24.1	16.1	55.6	1.5	0.119456172	0.269256161	2.82	7.83	0.7	9.48	112.51	44.06	Loam	1440.0
72.89364	31.44986	2019	1	WHEAT	0.3	8.5	22.1	15.3	60.5	1.5	0.07614	0.262838	2.63	7.89	0.51	9.81	90.04	39.2	Loam	1680.0
72.55	31.28	2021	1	WHEAT	0.6361437518801412	11.583839634883347	26.82875037602822	19.206295005455786	54.31259001091157	1.979642964579492	0.0953211525059918	0.25205033731712	3.1226338882826905	7.786946444686924	1.2116786681215426	11.958167937300567	108.98138426431092	39.175721943847506	Loam	1889.8214822897457
73.02526	31.522447	2019	1	WHEAT	0.04	8.2	23.1	15.65	56.0	1.3	0.128009647	0.320283504	2.08	7.06	0.9	12.34	90.8	40.0	Loam	1640.0
72.993111	31.524784	2021	1	WHEAT	0.604148237306577	11.327829510304655	27.18105107860417	19.03753586038213	54.62183483098165	1.7894857868141352	0.1496880571148206	0.3669831821745475	3.913521949280173	7.709979268180248	1.6631125735986616	10.419162291658584	101.79097515837721	42.31278024916458	Loam	1680.0
72.99041	31.524661	2022	1	WHEAT	0.6776215001028081	12.453111642840769	28.270399089579943	20.386453428577855	56.40020540791199	1.9675106062287295	0.16639598384888296	0.38304962713728047	2.1392800812518984	7.083582885951705	1.3853298853462452	15.658433947001539	115.55272920780395	41.57943526772819	Loam	1320.0
72.99282	31.45542	2022	1	WHEAT	0.07	12.3	27.6	19.95	55.9	2.0	0.22538	0.531829	2.77	7.75	0.55	8.38	103.42	37.34	Loam	2080.0
73.000613	31.505778	2021	1	WHEAT	0.6456921507268293	10.500410780310023	23.353596141736634	19.786745821108187	59.55367638576874	1.725764833792003	0.05384731480306335	0.15748008509795225	2.788479297482215	6.930975865684057	1.5051205603691382	13.484797420179266	94.84363523935961	42.63492799026769	Loam	1320.0
73.024801	31.482194	2022	1	WHEAT	0.64	12.7	27.0	19.85	57.4	2.0	0.232735485	0.549420233	3.97	7.5	1.59	19.41	80.29	37.76	Loam	1880.0
73.03167	31.518251	2018	1	WHEAT	0.14895170272906755	8.221057447476742	24.281586171215114	16.251321809345928	55.72105744747674	1.4394712762616293	0.1341693407260085	0.31708641367406315	2.586964413607272	7.58183223267268	0.8301367560374973	9.162224200373553	106.14237826272338	42.313746320148006	Loam	1488.4229789906967
72.99231	31.52755	2022	1	WHEAT	0.67	12.5	27.5	20.0	57.4	2.0	0.239961	0.589177	2.77	7.88	0.75	16.76	80.12	40.19	Loam	2200.0
73.027935	31.52103	2019	1	WHEAT	0.6	8.5	23.2	15.85	56.0	1.6	0.047966525	0.141043959	2.41	7.9	0.91	17.16	90.19	41.64	Loam	1820.0
72.999833	31.525221	2020	1	WHEAT	0.05696656132176349	8.7714151534228	23.204421499491673	16.703351204664454	53.42149063628988	1.374523319885838	0.08032683979420524	0.20454079902591146	3.1509605938353187	7.5614775964183165	0.9417582386660894	15.554467051540353	97.77378795470415	40.0271386006041	Loam	1600.0
73.00097	31.47443	2022	1	WHEAT	0.6276612228032943	11.912351170333736	28.220943315033523	18.54471135467263	55.653833069436324	2.0212705313297303	0.14788685983112845	0.3356895026800111	2.6034752563553365	7.520739851020047	1.3340104955339724	11.961338530527792	114.07190650842581	41.273211833309595	Loam	1800.0
73.01588	31.48262	2018	1	WHEAT	0.04	8.0	22.2	15.1	60.2	1.5	0.140178	0.333926	3.94	7.07	1.67	17.66	101.58	36.38	Loam	1600.0
73.01746	31.48318	2021	1	WHEAT	0.6199725155257224	9.289060955923077	25.611510242934383	17.195806421622848	56.82550103613463	1.815917667856041	0.10397511275852979	0.26068123014964645	3.5785113438099367	7.997363411818356	1.9611932731716089	17.913960139226027	97.97280316799856	39.637568275839975	Loam	2000.0
73.02526	31.522447	2020	1	WHEAT	0.05894033470126887	8.197330900777926	23.91401876650072	15.8221011415515	56.95593808994643	1.480845110901661	0.08972836019250119	0.227268975200822	2.8489329669267636	7.265801744886927	0.5226769276845187	12.77540706443002	93.32616259612927	39.49930052474228	Loam	1600.0
73.000474	31.505178	2022	1	WHEAT	0.6370965064380816	12.313319091116721	26.779605934995974	19.918807167140663	57.720597173701385	1.9962205261207748	0.12701158892864786	0.23441175199904807	3.4910332121813976	7.207667969242675	0.871505350660978	16.560421146843378	99.56514054247282	43.15297694310126	Loam	2200.0
73.024647	31.481752	2019	1	WHEAT	0.4	8.5	23.0	15.75	56.2	1.3	0.054818884	0.143502832	2.29	7.69	0.56	9.03	86.02	38.62	Loam	1820.0
72.99338	31.45213	2022	1	WHEAT	0.6479182757296051	13.68599468052323	28.184802406948698	19.79721080089889	57.36923556459658	2.2258967694143874	0.2334615112062805	0.544561236795617	3.351241536996901	7.393120753993777	1.9287747949705474	17.279671494344306	102.94592836160359	40.83447957268202	Loam	1800.0
73.000426	31.5047	2019	1	WHEAT	0.406499703786422	7.570164562775125	22.006843850163662	14.71770659953327	55.6530946751091	1.2448713912805296	0.12238401545544811	0.29803458057428694	3.9897199419871407	7.533802010407184	0.9838400793421311	21.038246088378102	96.04921345188163	36.64620872258891	Loam	1600.0
72.99041	31.524661	2020	1	WHEAT	0.056	8.1	25.6	16.85	60.7	1.4	0.199774228	0.542739295	3.57	7.47	0.48	17.54	105.83	40.08	Loam	1600.0
73.0078	31.47821	2019	1	WHEAT	0.5	8.3	22.0	15.15	60.1	1.6	0.059054	0.185367	3.85	7.57	1.43	19.68	84.26	43.67	Loam	1640.0
73.012606	31.487435	2019	1	WHEAT	0.6	8.6	24.2	16.4	56.0	1.3	0.215660505	0.532791264	3.5	7.04	1.53	11.69	101.69	37.93	Loam	1700.0
73.002538	31.514126	2020	1	WHEAT	0.05558429354023361	7.891815123503078	26.067772796837104	18.430252148653132	66.47528712983205	1.3393399796293268	0.26164611918916253	0.599550498070583	2.9498997672579366	7.3742737979659125	1.446768466040978	20.04695921980992	104.8125209764896	44.5477459521321	Loam	1400.0
73.00085	31.508799	2019	1	WHEAT	0.5078335804206807	8.698402190429196	23.48433349779213	16.588204578058644	58.380207269370935	1.3154115921094036	0.22889602902853068	0.6197440892917557	2.0647339183406213	7.197334968883304	1.325274178024201	18.131842075320428	120.7750242823634	39.5999315895393	Loam	1640.0
73.000508	31.523944	2018	1	WHEAT	0.05	8.1	24.0	16.05	61.0	1.4	0.199040346	0.500502296	2.03	7.03	0.79	15.27	99.79	42.19	Loam	1680.0
73.19159	31.44265	2020	1	WHEAT	0.39195461267058096	10.60474173132322	25.682438604680513	18.143590168001865	56.22970366912672	1.640541912151225	0.12717796519994043	0.3330951051722683	2.9893276847705015	7.617165111125134	1.3731786589289146	12.461449658739607	98.83553761012648	37.78129719127823	Loam	1647.8374263546325
73.01221	31.485726	2021	1	WHEAT	0.6928778882891524	8.086992032487446	26.10525190511533	17.445085255691993	56.24191563711627	1.8110245708578845	0.1829079584614706	0.45813687867863284	2.28479002836489	6.870307816941663	1.5425673692124575	12.3311617056049	103.35501428285062	41.5642105275648	Loam	2000.0
72.997315	31.498928	2021	1	WHEAT	0.638	12.0	26.9	19.45	53.5	1.8	0.059451684	0.186905286	2.75	7.23	1.8	19.98	89.4	35.66	Loam	2000.0
72.992227	31.525182	2022	1	WHEAT	0.6314588087711667	12.479796814796103	26.44209138426587	19.330363641931815	58.47700230310214	2.1134306386610895	0.24793438830083292	0.5617399876802626	3.4699276034284625	7.751719572053435	1.6623525593012365	9.675263765432872	107.80109554913096	41.7961179370347	Loam	2200.0
72.99302	31.45229	2022	1	WHEAT	0.64	12.4	27.0	19.7	55.9	2.0	0.224159	0.585103	2.76	7.93	1.76	10.89	87.72	41.78	Loam	2000.0
73.002564	31.516067	2019	1	WHEAT	0.1860291674209977	8.848803293696514	23.373204940544774	16.111004117120643	60.68660247027239	1.4	0.1993140877548864	0.5584276114591387	2.574544693517533	7.144497941439679	1.0922008234241287	15.627799176575872	89.17625567267743	38.50884725533866	Loam	1615.1196706303485
73.022085	31.481742	2018	1	WHEAT	0.06	8.0	23.0	15.5	56.2	1.6	0.130402982	0.311807383	3.82	7.96	0.52	15.19	107.89	36.73	Loam	1740.0
73.024964	31.482685	2020	1	WHEAT	0.056	8.6	25.6	17.1	56.0	1.4	0.138941512	0.396652209	2.06	7.26	0.66	8.85	107.25	38.59	Loam	1400.0
73.009883	31.489651	2018	1	WHEAT	0.040025465099313894	8.145445915837227	24.205448497211812	15.555329263589824	62.88311268400106	1.394417950430347	0.10121955670278847	0.27717794947085383	3.4763799018761414	7.185074838574938	0.8542781779040325	11.516881569161262	116.54778077629831	42.75851858167201	Loam	1880.0
73.002409	31.518739	2020	1	WHEAT	0.05267377761446849	7.457403307222284	23.587063685100933	16.397185342125347	55.48467096473575	1.3943259650126856	0.13870495228939037	0.3967577377308339	3.6667987844991776	8.05329235026519	0.5337406377406613	9.669944541637172	122.47777017730354	37.95829142612147	Loam	1400.0
73.00692	31.47885	2018	1	WHEAT	0.287837264817774	8.0	22.790469215725533	15.395234607862765	60.28093843145107	1.5095307842744652	0.16567878924228147	0.3954721455597892	3.5530718726805413	7.500469215725535	0.9088196371979747	16.363643617240715	92.43257285052078	37.85131218558942	Loam	1807.1407647176604
73.01909	31.482561	2020	1	WHEAT	0.4971954214802179	10.39840070199752	25.84720122849566	18.12280096524659	55.66575747280892	1.6796801403995043	0.12381046702187323	0.3045802594747002	2.0879680140399506	7.08796801403995	1.80163216145943	18.373280754647336	90.01099244225844	36.66579033626587	Loam	1655.9360280799008
72.9945	31.46049	2018	1	WHEAT	0.04770254376382624	8.23051576573698	25.466799619258957	16.021068801863276	60.49260612261613	1.606142109037422	0.05577023266655708	0.15510170163930187	3.1096989659876098	8.141769662418852	0.8086980272602191	13.236725912615292	99.74284361888756	38.42001745325138	Loam	1840.0
72.985933	31.524268	2020	1	WHEAT	0.056	8.6	25.6	17.1	60.7	1.4	0.202313297	0.587622589	3.82	7.76	0.57	8.47	95.3	35.32	Loam	1600.0
72.99341	31.47055	2021	1	WHEAT	0.638	11.0	26.4	18.7	53.1	1.8	0.087081	0.27762	2.48	7.18	0.79	8.46	100.98	36.18	Loam	2000.0
72.89364	31.44986	2020	1	WHEAT	0.055	8.3	23.7	16.0	60.7	1.4	0.295054	0.664858	3.99	7.42	1.58	12.97	88.17	38.27	Loam	1720.0
72.98349	31.52347	2021	1	WHEAT	0.5868793628034462	10.953916096452273	28.02359324186485	19.359259769198495	50.559447078979446	1.7398342857920581	0.09250165699982481	0.2125072190109491	3.11100783372448	8.321247698330229	0.4328756109002061	17.052985649187818	109.49414461758762	38.19512488183638	Loam	1400.0
72.994997	31.525459	2020	1	WHEAT	0.056	8.6	23.6	16.1	60.7	1.4	0.099887118	0.26026463	3.43	7.51	1.66	14.28	105.0	42.13	Loam	1600.0
73.012272	31.486979	2020	1	WHEAT	0.05809488056973436	8.950552007540214	24.889012376987612	17.324604219538482	53.058898192488684	1.3476421898557736	0.19754974054806176	0.5473996044919697	2.0787179767434862	6.935563116473418	1.4683819426730875	14.391265666216633	101.07521579192058	34.9096328557489	Loam	1600.0
72.99498	31.47241	2022	1	WHEAT	0.64	12.4	27.1	19.75	55.9	2.1	0.148608	0.396368	2.73	7.97	1.09	11.99	84.47	38.98	Loam	2000.0
72.99665	31.47302	2021	1	WHEAT	0.635	11.0	26.9	18.95	53.1	1.8	0.16411	0.45087	3.55	7.69	1.86	16.78	80.07	38.5	Loam	1800.0
72.989616	31.52459	2021	1	WHEAT	0.6648488803562184	11.69003198982233	26.997151997092097	19.343591993457213	56.58860798836838	1.947863997819071	0.14708182622854188	0.4074164633348545	2.9474367973828848	7.708291198255257	0.8467800018174408	17.700909606033903	93.7950712000727	39.389558358707745	Loam	1698.5759985460472
72.999251	31.525684	2021	1	WHEAT	0.6250716062222648	10.662905392519761	26.40004871415075	19.175943029044493	55.274801951818944	1.5829378599829715	0.1860346824117692	0.5237635232293413	2.7091233515600694	7.507371703380123	0.7408955661492974	16.3330537861298	114.74213421949248	38.899010284712375	Loam	1800.0
72.99349	31.5281	2020	1	WHEAT	0.055288791477638856	9.502836867314961	24.93415142961745	17.648441313535148	58.8295330940281	1.3703755698805482	0.2037936084593945	0.5121414725608329	3.4297642294233905	7.206891134273886	1.1872390056696147	15.110684017151842	112.7007299289133	37.98290011429192	Loam	1600.0
72.98349	31.52347	2020	1	WHEAT	0.24743653680071417	9.421909996997698	24.627387496247124	17.024648746622415	58.29728500950728	1.5369849994996165	0.09243235933148247	0.24390382543820927	3.394522500750575	7.721095499849884	0.5386306251876437	12.08599911412917	101.30392960847485	39.04410574852387	Loam	1531.5075002501917
72.89326	31.44968	2018	1	WHEAT	0.35437626136364747	8.59497200345849	22.79497200345849	15.694972003458492	60.46834266551383	1.536685331027673	0.2007511150960425	0.5179417055040196	2.6968712159090575	7.6118062700098745	1.4294042579051567	14.646742462203708	94.75389364352786	40.131080636116664	Loam	1693.6685331027672
73.18777	31.44515	2019	1	WHEAT	0.39435443097957484	8.382370972745823	23.06460895907071	15.012519060347541	60.550526782479686	1.6360539433639063	0.14079637017436367	0.36702859579110164	3.2834443162914706	6.907961427625482	0.6475702482741003	13.825610444479366	112.53748822321077	40.80496327762139	Loam	1600.0
72.99294	31.46694	2022	1	WHEAT	0.04	12.3	27.0	19.65	57.4	2.0	0.134755	0.28756	2.09	7.69	1.25	16.19	109.95	41.91	Loam	2080.0
73.01221	31.485726	2021	1	WHEAT	0.676126205377387	8.356646727429213	27.013241313812944	17.8718643994022	54.86409932147903	1.7910067247183692	0.188074470384829	0.5077663585536708	2.7184056906872054	7.122347399398046	1.4458552298537306	11.892267040297329	107.59999298056064	38.95205435468312	Loam	2000.0
73.026187	31.521335	2022	1	WHEAT	0.652	12.4	27.6	20.0	57.4	2.1	0.224055	0.51496327	3.09	7.58	0.97	11.99	85.43	42.94	Loam	1800.0
73.18777	31.44515	2018	1	WHEAT	0.04	8.1	23.5	15.8	61.0	1.6	0.194113	0.449322	3.74	7.41	1.35	19.3	111.08	37.08	Loam	1640.0
73.009883	31.489651	2019	1	WHEAT	0.2926333280777065	8.231211241837876	24.574534902054513	16.402873071946196	60.56242248367575	1.537577516324248	0.19504683777211904	0.49856692591109797	2.5965523136645667	7.806304261426973	1.5217238431677165	12.648879790571613	94.08375715221464	39.81352222189027	Loam	1627.5155032648495
72.999758	31.505648	2020	1	WHEAT	0.3990856041454732	9.8916342460357	25.25058366255554	17.571108954295617	55.88210116696031	1.635797666079363	0.13151032894700687	0.3705574074003062	2.2162062253083343	7.704435798942853	0.5989494165198408	14.72533075427456	104.19227624292745	40.44896886433851	Loam	1649.2607001761912
73.000169	31.524346	2022	1	WHEAT	0.6826911828003158	12.476811133518385	27.353921589889545	20.1490357451295	57.947299944049604	2.0337158410552645	0.16852985923188668	0.37699174038549077	3.238093407526915	7.083846175699369	0.5408479431376331	13.121098159106095	123.96753425364324	38.941318988003346	Loam	1800.0
73.010703	31.532988	2020	1	WHEAT	0.32474002465719065	9.928290240612057	24.992435360918087	17.460362800765072	55.90717097593879	1.5856580481224114	0.10320376521478286	0.30317555131848006	3.6881875728581455	7.58	1.6316943281989187	13.688336534179129	104.8813261768646	41.873089157072364	Loam	1692.829024061206
72.999833	31.525221	2019	1	WHEAT	0.5159760046864093	8.368267114758641	22.64765648630344	14.475506888651655	56.72184307587739	1.3752730866930931	0.07042772273667935	0.20748624856700926	3.502121319955049	7.589239681992327	1.9863520174243845	16.419497900136797	119.84565316761491	46.185530162200614	Loam	1640.0
73.00517	31.47777	2019	1	WHEAT	0.40218209304237135	7.358001873588772	23.433789219518992	15.866686837540962	59.180545791121546	1.6598509240568091	0.12483152940417944	0.2686220799924029	3.560039182938466	7.113722602381596	1.3957999850336023	12.589415074158586	113.99917255366482	36.060577340454344	Loam	1700.0
73.18777	31.44515	2021	1	WHEAT	0.6389472471244658	11.663072987126064	26.684174137339742	19.173623562232905	54.42614597425213	1.894724712446581	0.17292632612691267	0.41954836729349554	2.788486552788464	7.2373393098717935	1.1083943673824777	13.539518563947652	101.00048397338142	38.86847502961272	Loam	1869.4494248931614
72.989616	31.52459	2021	1	WHEAT	0.6528868397803814	11.138969767365527	27.693053020822976	19.129695249889167	54.260230040217834	1.7364428841683814	0.2091571998796727	0.6051523367769751	3.0187816941252774	7.444917103389024	0.970252591078459	18.156288427810384	97.2211227458862	40.02651400296551	Loam	1600.0
72.996695	31.525014	2019	1	WHEAT	0.40869653669173955	8.671985876944627	22.379693228837578	15.31626770672898	55.662838131185225	1.3209962947166902	0.1908179255404088	0.5252126180655257	2.2913176768923775	7.534921439556439	1.4483521205690115	18.29788889943517	85.26398777941904	33.93703057316327	Loam	1700.0
72.55	31.273	2019	1	WHEAT	0.5522140761113496	7.9006286066777385	22.727363023267728	15.34232489164657	63.60631436717433	1.5014657688072475	0.069910348420709	0.19187332162801565	3.0293754931732852	7.612327844905336	0.4247952500343181	13.890740485028473	93.76923563644883	40.00468976246997	Loam	1680.0
73.019736	31.482384	2022	1	WHEAT	0.64	12.7	27.2	19.95	55.8	2.0	0.066870838	0.171636312	3.45	7.69	1.13	14.53	109.16	36.68	Loam	1800.0
72.989616	31.52459	2019	1	WHEAT	0.38931811743787226	8.264210642846505	23.59807980756211	15.585034553040412	56.305052134961905	1.4718463751491135	0.06535839059407507	0.20936881510527777	2.119719608868901	7.319164482049512	0.748074364606436	10.870382855339077	108.85958823338407	40.80533450169642	Loam	1600.0
72.99371	31.52825	2020	1	WHEAT	0.056	8.8	25.0	16.9	60.7	1.4	0.18598	0.567265	2.25	7.96	0.85	8.31	106.08	39.99	Loam	1720.0
72.99152	31.525247	2021	1	WHEAT	0.689	11.0	26.6	18.8	53.5	1.8	0.297647163	0.686455315	3.3	7.96	0.76	16.42	97.11	44.91	Loam	2000.0
72.919	31.461	2019	1	WHEAT	0.21267748513303314	8.3	23.164821006217434	15.732410503108717	60.48827366873914	1.4705754437536185	0.15641179817709572	0.42549797633317854	2.715884911249276	7.43826279592972	1.3900326184282727	16.205320340305082	108.42205088525185	37.28124874279206	Loam	1614.1150887507238
73.19216	31.44134	2022	1	WHEAT	0.64	12.4	27.0	19.7	55.9	2.0	0.284065	0.604669	2.12	7.26	1.29	10.89	92.29	37.73	Loam	2200.0
72.90198	31.44393	2021	1	WHEAT	0.635	11.8	26.9	19.35	53.1	1.8	0.215268	0.550919	2.89	7.52	0.79	14.73	99.28	35.46	Loam	2000.0
72.90254	31.44393	2020	1	WHEAT	0.24113491711361867	9.219122987733446	24.559248275200098	16.88918563146677	58.397804139519764	1.5598747125333494	0.22669627656909783	0.576725851661575	3.5168651494826584	7.567742827711982	0.9377428277119817	16.123353104639826	99.30611342468276	38.251504115562575	Loam	1654.4200459946642
73.01909	31.482561	2019	1	WHEAT	0.4	8.6	22.5	15.55	60.5	1.6	0.123369455	0.30611152	2.18	7.83	0.73	16.99	103.3	44.23	Loam	1640.0
73.01746	31.48318	2021	1	WHEAT	0.638	9.0	27.8	18.4	55.8	1.8	0.114432678	0.281777746	3.49	7.62	1.86	17.71	104.78	37.31	Loam	2000.0
72.997352	31.49953	2022	1	WHEAT	0.64	12.4	27.6	20.0	57.4	2.1	0.064531788	0.178235582	3.37	7.59	1.07	11.94	113.98	44.97	Loam	1400.0
73.024647	31.481752	2020	1	WHEAT	0.05478386898491594	8.367120189126366	23.6771655522755	16.35203371211902	57.52614869130122	1.4832959469860656	0.07106189090762269	0.14412071505502932	3.9644447702898624	7.0562544345087	1.494178800217618	18.755126420507786	81.42479816372769	35.398937348405454	Loam	1800.0
73.027935	31.52103	2020	1	WHEAT	0.30348088877384655	9.418197173881312	25.0032421528414	17.210719663361353	55.914955021039916	1.5700899579201695	0.1713025599172234	0.42958239782676066	3.9742522489480043	7.546684780507877	1.1542878653445423	18.792756746844013	99.03342979066294	40.66965889344642	Loam	1885.0449789600848
73.027737	31.521252	2020	1	WHEAT	0.05245856264415357	7.944180125143163	23.652937290478636	16.184044501583042	61.79971861819402	1.364360547300001	0.1637038968120958	0.4198613476850492	2.8693726928066066	7.795976424893036	1.4610590467343767	10.630555351471175	103.14766342939862	38.61415764790648	Loam	1400.0
72.98511	31.54178	2019	1	WHEAT	0.19198378701456828	8.644228464206071	24.967517269699684	16.805872866952875	60.96046982935623	1.4790603412875396	0.13985178063396547	0.3303607843434875	3.4979668328241225	7.5707047440343445	1.1246982935623016	12.489785351553675	94.15981302983559	41.16834731714983	Loam	1479.0603412875396
73.024801	31.482194	2022	1	WHEAT	0.6444137232927739	13.198534305249465	28.233720265543045	19.499629549099915	56.20638760061611	2.0632030688773595	0.23512909944381952	0.5656889489482221	4.000362784674533	7.579529762768008	1.6101048171521386	19.064894724195675	78.83130243587084	37.03297756835031	Loam	1880.0
73.00692	31.47885	2021	1	WHEAT	0.638	11.0	26.4	18.7	53.5	1.8	0.120014	0.352932	3.04	7.85	1.37	10.4	101.0	37.55	Loam	1680.0
73.001909	31.521122	2018	1	WHEAT	0.03820300487144881	8.281654871869678	20.963254822874703	14.024061519377357	57.0268035153084	1.5671617474126323	0.1594718046743572	0.380740340390866	2.4973549375590007	7.148839405010657	1.2350922632909993	15.920382886861878	88.72355463548966	40.012618965523636	Loam	1440.0
72.999833	31.525221	2020	1	WHEAT	0.05384380548692391	9.457627498457704	22.91401100342344	18.04116764573255	56.67030633324713	1.403272372552309	0.08082488797775746	0.21779274220882566	3.4912580267127176	7.941603549870722	0.9882395026953958	15.49527445970109	94.93284621745507	33.872494051986145	Loam	1600.0
72.998624	31.500394	2022	1	WHEAT	0.6583851275170772	12.24613222990192	28.30434124701013	19.679346964053178	61.48523915417851	1.9996596999450116	0.18036866645376143	0.4657831085947017	2.937192621934917	7.495604077253493	0.42910948466253657	14.506895183644875	113.62280748845178	44.03453847527048	Loam	1880.0
73.000977	31.495682	2021	1	WHEAT	0.638	11.0	26.9	18.95	55.8	1.8	0.161388703	0.44352871	2.97	7.28	1.49	15.69	103.79	38.33	Loam	1400.0
73.020077	31.482271	2021	1	WHEAT	0.6367040337572277	11.477129452023771	26.936322700578224	19.206726076300995	56.34529080231288	1.8681613502891103	0.08583199728796226	0.22499344039207764	2.148609755375843	7.795919324855445	1.4316594765314805	13.22381238751365	104.81484711860826	37.69771105664954	Loam	2068.1613502891105
73.001916	31.494835	2021	1	WHEAT	0.630617871759307	11.713226779102373	26.825987754130068	20.62542265636405	55.361931286436935	1.8736317199785606	0.1956736022216538	0.5220129107198029	3.660205150842179	7.434907201790872	1.8539040240658038	17.853419111360616	99.97742147713811	38.88554153100974	Loam	1600.0
73.000191	31.506781	2020	1	WHEAT	0.3244429109986834	10.122711897228656	25.17634870016498	17.649530298696817	57.36184981141534	1.5854527882547036	0.1644763041161708	0.47298446565570657	2.6019050932794507	7.42181598531838	1.3530876582712015	16.687085725351377	107.53952546639727	42.67252884900695	Loam	1892.7263941273518
72.99282	31.45542	2022	1	WHEAT	0.07034606076778255	12.935975483136218	27.53699840564356	19.47259092950839	58.27144093592123	2.0036916126135655	0.20613239728508453	0.5592098018871855	2.737981221952305	7.891263212414443	0.5420896897152193	8.416321363988775	104.48779761515507	36.87955484747961	Loam	2080.0
73.022085	31.481742	2020	1	WHEAT	0.0544518430063545	8.42680469508611	24.19252126501692	16.449918893575695	54.36511407253764	1.3432642076337533	0.09537724078497599	0.28470501095417056	2.972401930535399	7.712975161605841	1.9287381237602017	17.2181488723085	104.11943689012703	44.35038177048086	Loam	1600.0
72.99231	31.52755	2019	1	WHEAT	0.40561510174430754	9.207203650406676	23.06104850287951	16.29200208245856	54.7349090414704	1.3282458388636966	0.24197913482491545	0.6475143041888798	2.0144672048719716	7.6004888518342675	0.5763931809918779	14.27671353559468	106.56810186061573	47.348689515147306	Loam	1800.0
72.999251	31.525684	2018	1	WHEAT	0.47938247648150106	8.167728173489044	24.489936117758496	15.625087458701016	59.92220188850629	1.450506888196414	0.18264029564220147	0.40978297383035284	3.3174631471240827	7.230786661785031	0.4850009613339853	9.073335525357882	100.4952848127813	32.0967229786667	Loam	1700.0
72.985933	31.524268	2019	1	WHEAT	0.3528401398832788	8.956610169067039	26.252771857685573	15.211239366935224	63.04671099406301	1.4840572077488117	0.1294643574280662	0.30771438827219005	3.1810027099585945	8.058274122031255	1.043999971574813	18.72700519994911	119.08095699858347	38.6118488947767	Loam	1640.0
73.002409	31.518739	2018	1	WHEAT	0.3461402129400666	8.155463195252644	23.62268402373678	15.889073609494714	55.82185278101058	1.3890736094947136	0.2074041948911055	0.5172800458323449	3.7931116686063437	7.436638958575793	1.2130996450998892	12.713859787059933	105.15339503139845	41.43931095880612	Loam	1617.8147218989427
73.00517	31.47777	2019	1	WHEAT	0.17906123910716487	8.121131919902377	23.385358303882853	15.753245111892614	60.23494299174618	1.4715472320390492	0.17552062593589124	0.41101139629545436	3.7756074911648554	7.198868080097623	0.8504983745640072	14.127289893978267	115.99119950528956	40.28568075377861	Loam	1635.7736160195245
72.98442	31.44842	2021	1	WHEAT	0.6067049055923651	10.858559768410863	27.19816238351572	18.259945768105656	53.787467544908566	1.7146673203558396	0.14126349656885145	0.42089069369413346	2.207395255911184	7.426723791246214	1.267589259353133	15.753162452935761	114.01798114660518	43.08330534012829	Loam	1680.0
72.89944	31.45161	2019	1	WHEAT	0.5013921654934845	8.251283523646396	22.4822782397823	16.08095918692798	58.81065709772249	1.291540983274626	0.17960830496189553	0.6483444944441614	3.1301891799455865	7.398403109501014	1.2356384841754762	15.836270751196766	83.1238430497096	38.155172713108065	Loam	1640.0
73.034598	31.515846	2020	1	WHEAT	0.23958042513960146	9.604005993107569	25.841602397243026	17.7228041951753	58.42890195703586	1.5261721134980077	0.13699792729519594	0.3833619808321123	2.5426083341298797	7.468857570936255	1.2302641071338645	9.34294956457211	90.59143373006454	41.001655660562555	Loam	1713.554902148207
72.99678	31.47369	2022	1	WHEAT	0.64	12.7	27.6	20.15	56.1	2.0	0.184785	0.458119	3.64	7.85	1.32	8.83	80.38	40.63	Loam	2080.0
73.19159	31.44265	2020	1	WHEAT	0.0565835014492595	8.748566404601423	23.96980373231057	17.069573143956237	57.72841426882932	1.3604055076280253	0.19087793430896785	0.5080699691451475	2.382043537995138	6.997488226795681	0.86074231304577	20.440482328423965	87.18030046556144	36.445835920534606	Loam	1720.0
73.001123	31.510026	2019	1	WHEAT	0.04	8.5	23.4	15.95	56.0	1.3	0.248465486	0.600626049	2.11	7.37	0.72	9.37	107.93	39.85	Loam	1820.0
72.89976	31.45174	2020	1	WHEAT	0.05561486701663386	8.122913311676303	23.008725123368304	15.012734798489621	57.54158491253834	1.4498665412843996	0.18890520448730408	0.45381889489745914	3.190452053371034	7.6098983694518205	1.0993515483713017	9.346428499537918	113.6284685453582	36.61219001465581	Loam	1800.0
73.012967	31.531388	2018	1	WHEAT	0.2086605752237136	8.0	22.03011795986138	15.01505897993069	60.849410200693114	1.5397640802772452	0.14064453544995503	0.39932264918866767	3.038584481663471	7.287931882904882	1.7308466521802095	12.04179033107123	83.82085230724672	41.63899352165728	Loam	1681.9292240831737
72.998624	31.500394	2018	1	WHEAT	0.05	8.1	23.9	16.0	55.6	1.5	0.150059342	0.406024818	2.71	7.85	0.61	10.5	95.33	38.44	Loam	1740.0
73.012013	31.488027	2019	1	WHEAT	0.5091125892683923	8.002951833175668	22.59989633168335	15.361074948291998	55.93893409103171	1.5721339734413868	0.11623086013930288	0.3258112448858302	3.041588560011373	7.487834260238371	0.5509886073895296	17.120542607594018	86.48465061844489	38.23305688016427	Loam	1640.0
73.001123	31.510026	2018	1	WHEAT	0.5124242908973726	7.997079384664216	24.220432681799377	15.727305125919635	55.5553823149758	1.5248625546807812	0.1790038309340092	0.5060176345109737	3.4179607800582055	8.211479980111873	0.6177427216300374	14.94455696826628	113.02215294671943	37.35607848525294	Loam	1780.0
73.013021	31.484864	2022	1	WHEAT	0.6386617335823986	11.230164306929195	27.850573107981262	19.71754555675412	57.15677515085855	2.1340501081886236	0.08766663644783164	0.25492484621214634	3.488862037188279	8.005752931907388	1.2133516144867782	11.931107868376424	90.27166356216551	37.30017354746519	Loam	1800.0
73.035556	31.515942	2022	1	WHEAT	0.6698965849268027	12.35323840270435	26.478118485664744	20.252021897572853	55.636053628678724	1.9725365896706868	0.1034997988130053	0.2415444817802541	2.802942532551819	7.3782232120270255	0.7065228915663764	15.030381319495941	95.3654583911271	43.60382044557098	Loam	2200.0
73.02526	31.522447	2021	1	WHEAT	0.6193212884300642	11.08910397824602	28.09961700359618	20.917665737217334	56.44656060314253	1.8612564672827199	0.11136396829608443	0.2883171021942383	3.927494443201371	7.276887363312164	0.8613860612502113	18.02810193301568	88.82229081705813	36.85134103278398	Loam	1800.0
73.012606	31.487435	2019	1	WHEAT	0.552894114137179	8.617763183511167	23.924047448634376	16.67380576355697	56.26550604579862	1.2388252766036476	0.2079697807140376	0.5451807221420559	3.635841510375381	6.860307300314397	1.5449548995306066	11.571611160186645	98.10342320685515	38.25346897720403	Loam	1700.0
72.997357	31.525459	2021	1	WHEAT	0.6778128557518737	12.049248898149113	26.472619701135187	19.320198871687815	55.063870524490476	1.7990108760867054	0.16043104248790074	0.4984004158952349	3.455397002768673	7.470349732426904	0.5758405015414745	15.401917581932233	102.31488633785865	44.5504245445569	Loam	1680.0
73.03167	31.518251	2019	1	WHEAT	0.3878048532807289	8.42868846982603	26.03833908515203	17.028591190974854	55.88831793895629	1.2673559220790382	0.1711942418516053	0.4407191792432266	2.036206399882556	6.798938351922586	1.0779507227026213	8.531314938383916	90.26313429411069	36.83111137341359	Loam	1600.0
72.986919	31.524957	2019	1	WHEAT	0.4015314271805848	8.77456628684367	24.265736564087668	15.762934672883562	55.63586238055652	1.3124140097399328	0.13040137213288366	0.3507724248796742	3.812411531874897	7.286669990156577	0.6789979694384985	17.83474572800797	88.86890314080651	39.050140136680376	Loam	1700.0
73.000613	31.505778	2019	1	WHEAT	0.22705700613576135	8.801096504493302	23.301644756739954	16.051370630616628	56.0	1.4994517477533496	0.14299539040521575	0.3556918064925596	3.1878618162380636	7.879780699101341	1.5074397224975944	16.144610619925977	86.35745623055445	41.03538938007403	Loam	1499.4517477533495
72.9945	31.46049	2021	1	WHEAT	0.636907201978919	11.648448672832476	26.790720197891908	19.21958443536219	54.4917450290379	1.876288079156762	0.16813308984899222	0.48777946450822207	3.5299003329751044	7.395257615831352	1.3602077823189047	17.77772284276116	96.84942734265796	43.05052649602152	Loam	2076.288079156762
73.022772	31.481471	2022	1	WHEAT	0.6227425156409562	12.889084914611516	25.616698850848326	18.886387134635626	53.27227139204271	2.093777363274782	0.2200820347450528	0.48506627855135925	3.925503316143618	7.810652949946785	0.8766875155942252	9.428975051249893	108.10789428300768	46.70886954946697	Loam	2200.0
73.011458	31.48869	2021	1	WHEAT	0.629178594072955	11.919335551601606	27.346590900746918	17.937691956882418	55.83992065666272	1.6955861684275813	0.13325305443619662	0.37585286606116164	2.978168707355141	7.550345995421922	1.055184613387754	18.891038250456955	105.23940896398241	38.88906477415119	Loam	1880.0
72.999192	31.501447	2021	1	WHEAT	0.6277146936093181	11.247013970151633	27.01286163610856	18.806783984730124	55.69344160354747	1.9126555371227314	0.21983108134077484	0.5752274522441821	2.5831458154105533	7.569494849085049	1.6386821223010268	12.086201068570052	87.07742775911537	35.379370160539125	Loam	2000.0
73.010084	31.490066	2019	1	WHEAT	0.21563505456036844	8.172173358040064	23.688693432160257	15.93043339510016	56.13113065678398	1.5311306567839744	0.23681929358764858	0.5972573656066197	3.357929635577692	7.085095474572821	0.6057562775376284	14.809105406631286	90.60030670784191	43.02198879143368	Loam	1665.5653283919871
72.99242	31.52723	2018	1	WHEAT	0.04	7.8	22.0	14.9	56.2	1.3	0.212677	0.525156	2.11	7.07	1.37	17.96	83.68	44.17	Loam	1840.0
73.015803	31.529458	2018	1	WHEAT	0.05490276896560939	8.008993149437059	24.137999575632016	15.912573102095386	57.701125314821105	1.626378306971647	0.1591488591150092	0.39584978789247793	3.5133759018263153	8.160827840279662	1.4315811155904505	14.24437637454497	110.16961650141026	47.180621155953204	Loam	1640.0
72.99242	31.52723	2020	1	WHEAT	0.055100136492840145	7.981422681121204	22.611744838492754	15.625595803831391	53.458007509212536	1.353844893237525	0.28422918265075625	0.6707976862335533	3.5046702175664732	7.056833371789246	0.8791027509818826	18.78975210450183	115.67891585831049	33.64454333992995	Loam	2000.0
73.024964	31.482685	2019	1	WHEAT	0.5	8.5	24.7	16.6	56.0	1.3	0.137694657	0.315997989	3.57	7.42	0.61	10.1	96.25	39.98	Loam	1600.0
73.034598	31.515846	2022	1	WHEAT	0.64	12.4	27.2	19.8	55.8	2.1	0.170802616	0.406884587	3.37	7.77	1.39	16.55	108.1	36.03	Loam	1880.0
73.032693	31.517658	2019	1	WHEAT	0.38799159963733076	8.441368217268144	22.796785108762805	15.61273676279456	59.13583897421585	1.5837713911301436	0.12728700699912032	0.33365264219967183	2.1951585088602092	8.211240477219143	1.2858659413499158	8.317451792015687	118.72943959804174	36.63535121887913	Loam	1640.0
73.01451	31.530432	2018	1	WHEAT	0.30732827207475827	8.385920302305287	22.785920302305286	15.585920302305286	56.08563187907788	1.3856318790778852	0.16699127468837463	0.3952958343448213	2.8882747646803866	7.4785055032623085	0.5343681209221147	17.694166224662933	99.72194768791068	41.4404273307963	Loam	1665.6895637233654
73.001021	31.522819	2021	1	WHEAT	0.6393315619961345	12.266312399226909	27.066312399226902	19.666312399226907	56.865249596907624	1.9331561996134536	0.21285624089165114	0.5094182954489885	2.7167109500966364	7.536870370444527	1.3396811593042166	14.292051531751005	109.78848148578263	39.65159984076531	Loam	1933.1561996134537
72.998399	31.498009	2021	1	WHEAT	0.6284245634056123	11.776707260302198	26.877395450107926	19.327051355205064	54.77601907049646	1.910958180043171	0.25852528134833713	0.6119591216757203	2.8150661761381475	7.363356272993524	0.49664372700647563	15.76195346495781	102.54916370594091	40.77340923491954	Loam	1915.6167279827316
72.99371	31.52825	2022	1	WHEAT	0.6305851629820184	13.134510758861568	28.343298268643185	17.76123422993354	53.101060112052906	2.04764582126377	0.1999967816315048	0.5352620690303724	3.6034345665277474	8.545681266987335	1.7770182521956703	9.141457505898229	82.63899493300724	41.71212164510439	Loam	2000.0
73.027737	31.521252	2021	1	WHEAT	0.7108046838472111	10.825418047826231	24.81905373501312	20.025003996798446	56.26991895428989	1.7792532160227734	0.0856765395661692	0.2028587215835527	2.4356263535562146	7.106194455879409	1.8165905655254753	7.928462508458281	115.98946803500169	35.876564049742136	Loam	1320.0
73.002409	31.518739	2019	1	WHEAT	0.33065138050200693	8.24960379732928	23.49920759465856	15.874405695993921	56.0	1.3496037973292805	0.1662417047767874	0.44488790698734826	3.8801584810682876	7.638494429851265	0.6610301269438708	11.160380509972851	109.08627452932804	39.83193354673759	Loam	1500.792405341439
73.002409	31.518739	2019	1	WHEAT	0.6	8.2	23.4	15.8	56.0	1.3	0.196668118	0.503592139	3.9	7.45	0.79	12.46	99.23	40.7	Loam	1600.0
73.000613	31.505778	2021	1	WHEAT	0.6767254227670961	11.232411243654658	26.07140657165942	19.839065658045627	58.7635197142376	1.8934911773634666	0.05729885031467663	0.16040881513805216	2.7929581599304067	7.062124373832584	1.377839857758931	13.04462875049887	86.0054345758059	39.895349971816515	Loam	1320.0
72.999833	31.525221	2020	1	WHEAT	0.056	9.0	23.7	16.35	56.0	1.4	0.080569327	0.209873174	3.27	7.61	0.96	14.76	97.42	37.68	Loam	1600.0
73.010703	31.532988	2020	1	WHEAT	0.0573334599713544	9.337587166046516	24.238025768245485	15.811568030335478	56.908661846067254	1.486312189394517	0.10592792308646669	0.2577265355757627	3.624482146565039	7.813638007788624	1.363747600615743	17.221012609112144	96.92802051617069	47.62834069528829	Loam	1600.0
72.99338	31.45213	2018	1	WHEAT	0.0497104652618032	7.589478083461353	25.278255304618607	16.180737099893843	61.83084434768723	1.673438036190087	0.17143077009829227	0.4107545537932915	3.1479473904103306	7.854796334791377	1.6430518222126904	8.483692338190144	87.02202544062148	35.36551409950218	Loam	1540.0
73.002483	31.515341	2022	1	WHEAT	0.6117787239961482	13.630228339403669	26.079600813214952	18.77409335004335	56.0884699500479	2.1261818397837087	0.29489639280630536	0.6218979699705349	2.9775062727309285	7.209847737423722	1.9618930870712823	15.091789938401725	78.98018235979052	38.5633597790798	Loam	1800.0
72.917	31.466	2019	1	WHEAT	0.22421923098059793	8.557693425330179	23.306594364568724	15.932143894949451	60.65329718228436	1.497801878477092	0.11641615827564794	0.3286898742470925	3.0770853095882984	7.362417933675198	0.6991207513908367	8.763131596705527	88.1397463022835	40.198695656378575	Loam	1600.0
72.98511	31.54178	2018	1	WHEAT	0.040361866727393704	8.579484247886652	23.264610709804856	15.027224877134806	59.93354212364426	1.3999077685962422	0.12860044405406032	0.28095956832828234	2.4292999497770578	7.475116540497934	1.1164085167759035	10.767293055134978	91.97692767999266	43.76259896901232	Loam	1440.0
73.026187	31.521335	2018	1	WHEAT	0.040612729840740325	7.98688232150346	23.01945215728598	14.67984825215886	56.08395205593813	1.5672517502340435	0.15371817805890028	0.3939519458856382	2.121560466672372	7.238707830417115	1.0192395380802874	19.40611186238596	115.63752756142513	37.72048428723618	Loam	1680.0
73.000298	31.496104	2020	1	WHEAT	0.056	9.0	25.0	17.0	56.0	1.4	0.178624146	0.491217986	3.02	7.41	0.65	13.92	101.42	43.34	Loam	1880.0
72.998624	31.500394	2021	1	WHEAT	0.689	11.0	27.8	19.4	55.8	1.8	0.132204339	0.348970188	3.03	7.81	0.54	9.22	113.24	44.2	Loam	1960.0
72.998707	31.497348	2021	1	WHEAT	0.641242686699922	10.963750757448922	27.711307756333547	18.45898919426777	58.299191861696755	1.8876048670787748	0.10614749634590383	0.308439813924068	3.7197386371397054	7.727705033301256	1.0129730945624487	16.487561883360424	89.54443348080102	46.39586377965131	Loam	1320.0
72.99678	31.47369	2018	1	WHEAT	0.3792881949101927	8.619741161785525	22.940129419107237	15.779935290446382	60.29935290446382	1.3598705808927622	0.16268866411995905	0.41108714537073965	3.550064709553619	7.38058238598257	1.2585763898203854	9.75271780125199	97.46518056263491	37.52857638982039	Loam	1803.948232357105
73.012909	31.48554	2019	1	WHEAT	0.04	8.0	24.0	16.0	60.5	1.6	0.074539647	0.228895687	3.49	7.8	1.24	19.94	90.86	43.71	Loam	1640.0
73.018337	31.527428	2018	1	WHEAT	0.04	8.5	23.0	15.75	56.2	1.3	0.080676198	0.223624952	2.48	7.01	1.43	12.66	88.35	43.17	Loam	1640.0
73.002538	31.514126	2021	1	WHEAT	0.6580065778241693	12.075281993855352	27.053007527965967	19.564144760910658	54.9547932858043	1.9897556459744745	0.2484534059492198	0.5848144953036584	3.1853007527965964	7.1995770701906405	0.9474154018433938	11.773693570742093	104.82825200393884	38.65983092563413	Loam	1370.601505593193
72.9945	31.46049	2018	1	WHEAT	0.2625634265494288	8.841708951032953	24.09447263402197	16.468090792527462	60.65276368298902	1.552763682989016	0.13599760800279637	0.349181214268659	3.206985319331854	7.7919599487120825	0.9458798461362479	16.08040863843493	92.18193015500765	41.47608551961301	Loam	1821.1054731956065
73.010084	31.490066	2019	1	WHEAT	0.28455229680906685	8.131045307546449	23.46644928447668	15.272373171852788	55.788421596391395	1.5969795953865498	0.2465093756058683	0.5940951712957713	3.1393665135384574	6.972076550359997	0.5624117338445215	11.936096272238995	93.30151194198376	43.96405550653759	Loam	1700.0
73.01451	31.530432	2021	1	WHEAT	0.635	11.0	26.9	18.95	55.8	1.8	0.259688065	0.598259972	3.46	7.35	0.8	19.41	84.92	36.21	Loam	2000.0
73.000169	31.524346	2019	1	WHEAT	0.2836841454754281	8.538478083495754	25.138478083495755	16.838478083495755	56.0	1.3487197870550838	0.23686235526844795	0.6310298848372443	2.7904905766334864	7.511017000841106	0.6910170008411063	16.474637444661006	99.33922981228827	38.68449611430925	Loam	1620.5120851779666
72.99341	31.47055	2018	1	WHEAT	0.06	7.6	22.0	14.8	60.1	1.4	0.103449	0.275266	2.98	7.63	0.62	15.17	114.25	41.13	Loam	1740.0
72.99131	31.45091	2018	1	WHEAT	0.22328839903879602	8.248443999126177	24.222665998689266	16.235554998907723	55.77422199956308	1.2	0.10067632956184425	0.2758228203861658	3.6851556000873824	7.4599118013544246	0.7079330995412436	15.776944622151383	115.52922951430882	42.511537708585294	Loam	1709.6887998252355
72.99294	31.46694	2018	1	WHEAT	0.040663390220828835	7.257718770674903	24.083680966845485	15.984509926919845	50.7296969294444	1.2855909273333088	0.13884041938105485	0.35760066634448173	4.021260168619222	7.363949836008491	0.6962768738504737	19.897574734960337	103.53377830343537	43.814481690537974	Loam	1840.0
73.01346	31.4813	2020	1	WHEAT	0.07649071172082461	8.957012820398434	25.075336948332218	15.655880595655034	59.41396934578281	1.309161236738095	0.13386759443231946	0.3807396038766716	2.422737811448282	7.616384664333836	1.7404512027129533	20.00733588593612	93.06150128179877	45.0506497950709	Loam	1320.0
73.010703	31.532988	2018	1	WHEAT	0.0486919237666037	8.22677729652026	22.73258528856441	14.716362850602048	50.49336809484444	1.4401878363968137	0.10463752439004743	0.2672028655040355	4.1399110725172505	7.993551739277509	0.4353483025557604	10.294482600404928	97.71407401377806	42.45309197875497	Loam	1700.0
73.022772	31.481471	2022	1	WHEAT	0.6006325546414507	12.077163801264602	25.91698487173375	19.386247334026795	59.26476243154693	1.98572669796704	0.21913941995606379	0.5219732311402632	3.685624634916571	7.607851068940137	0.8540372384863173	9.61218134633771	118.84970812726169	44.36612809995235	Loam	2200.0
73.002259	31.494413	2021	1	WHEAT	0.6372407121073451	11.627399390056647	27.213699695028325	19.420549542542485	56.51702787435045	1.8896284842938067	0.1426812538851882	0.3667446058069821	2.892840570293995	7.589295666361594	1.6655185757853097	14.081393119863296	110.8736842329947	41.602956663615934	Loam	1800.0
72.99321	31.45626	2022	1	WHEAT	0.6218602659933786	11.64720866261261	27.92010811318747	18.218958115724945	56.305838659293215	1.982501952429532	0.24552242731330617	0.6006031100983973	2.6242340494529186	8.017487847926331	1.661582295504177	15.065035800228042	110.47061571164248	43.24674311987599	Loam	2000.0
73.03167	31.518251	2022	1	WHEAT	0.6999619140783186	13.269331589315323	28.954188966108084	19.45697211053088	57.2918759359666	2.005874626137773	0.1800999096077562	0.45707970488761296	3.8068699883056083	7.528987657799141	0.6448488660878774	16.344136280844758	115.32984312241	47.27440836790291	Loam	1800.0
72.55	31.273	2020	1	WHEAT	0.05548022647057428	8.273820838458446	22.425608195710733	16.13380792913048	61.63877548468473	1.3757517907115946	0.0803977735242907	0.18845117629564068	2.5216177863817704	7.318178136970966	1.8168828324597404	19.021110243246415	113.00428980980368	41.60409317941692	Loam	1640.0
72.99354	31.46109	2021	1	WHEAT	0.6304869460734892	11.960935972622575	26.780467986311287	19.370701979466933	55.148694607348915	1.9268226621037627	0.14619941165670297	0.4098201044516232	2.6173177337896236	7.496327590417902	1.2961206826368308	14.987592355007127	92.02381160392673	38.98818222550399	Loam	1933.6453242075254
72.985535	31.524903	2020	1	WHEAT	0.056	8.6	25.4	17.0	60.8	1.4	0.257937007	0.629085791	3.32	7.33	1.8	12.4	93.11	41.57	Loam	1800.0
73.01221	31.485726	2020	1	WHEAT	0.3630908298111018	8.305945763152543	25.249461013203394	16.77770338817797	55.902972881576275	1.5940542368474577	0.18832972207334225	0.47910397633036406	2.969810509201695	7.22583796579322	1.4545540677635593	15.08780780385932	91.93394353256187	38.2237994862483	Loam	1897.0271184237288
73.009883	31.489651	2021	1	WHEAT	0.6686250283795351	11.7349988648186	27.009999675662456	19.372499270240525	54.707498135059126	1.9574997567468428	0.1973677758988669	0.5176693682007332	2.8174987837342123	7.2807498135059125	1.4895003405544205	17.40625255415815	117.13949742151652	39.177751856832444	Loam	1358.0000648675086
73.022772	31.481471	2019	1	WHEAT	0.5556792821655944	8.482651868326066	21.350506290798233	14.751186253889157	58.18172738696279	1.6110612344987947	0.0739160378910181	0.17957336442093705	3.231843066380473	7.8202021807706785	1.7381971681257624	16.275379016468506	102.80409918688859	42.62571181390886	Loam	1820.0
73.022305	31.525137	2020	1	WHEAT	0.056	8.6	25.4	17.0	60.7	1.4	0.14823395	0.405978924	2.29	7.15	1.72	11.36	102.51	43.05	Loam	1600.0
73.00097	31.47443	2019	1	WHEAT	0.5	8.5	23.2	15.85	60.0	1.3	0.117084	0.346756	2.59	7.72	1.29	19.96	86.12	38.67	Loam	1640.0
73.002387	31.518194	2019	1	WHEAT	0.17704646176129119	8.24075169972243	24.977744900832704	16.609248300277567	56.0	1.4	0.19701126695382237	0.5009203583446852	2.284089964597526	7.485368452548574	1.4516543378122644	11.793409245886933	107.90846701130457	40.967354256346205	Loam	1635.187924930608
72.99294	31.46694	2018	1	WHEAT	0.04	7.8	25.0	16.4	55.1	1.2	0.139832	0.368214	3.92	7.24	0.71	19.1	98.87	41.82	Loam	1840.0
72.98845	31.524393	2019	1	WHEAT	0.4	8.1	22.9	15.5	56.2	1.6	0.179726072	0.470015509	3.08	7.6	1.91	19.25	89.23	36.92	Loam	1640.0
73.012013	31.488027	2018	1	WHEAT	0.1898445108594576	8.0	22.341842137656453	15.170921068828225	55.92430623187508	1.6	0.1515858359200634	0.37386070963679746	2.6702440362188566	7.294028724625102	1.442220057999765	11.90532558678267	83.7734499780951	40.829435246499	Loam	1667.5693768124925
72.89616	31.44607	2021	1	WHEAT	0.689	11.0	26.9	18.95	53.5	1.8	0.164185	0.449155	3.49	7.46	1.0	8.21	107.84	42.36	Loam	1880.0
72.997346	31.525066	2018	1	WHEAT	0.05	8.0	23.8	15.9	55.6	1.6	0.136821941	0.374826726	2.47	7.75	0.46	14.08	110.17	37.75	Loam	1780.0
72.99341	31.47055	2019	1	WHEAT	0.5051535514013876	8.077698928164013	23.465258696488846	16.052050531098224	61.29149377977291	1.6050895592251233	0.13245222162480155	0.31636791251930935	2.969728958805912	7.414482954492238	0.9069099338376105	8.616125495496021	105.38721772450202	42.56722234910596	Loam	1780.0
73.001123	31.510026	2019	1	WHEAT	0.0398031678348493	8.317979206644054	22.90941973438888	15.10536427529246	57.21887807573893	1.3154283645464553	0.2630777498810919	0.5778121068078715	2.1399997497674423	7.664050527956612	0.7413978151303549	9.438983507161248	112.45209685323755	39.84464467358935	Loam	1820.0
73.018337	31.527428	2019	1	WHEAT	0.5475399378784147	8.358690637691874	25.333656326323602	13.486439024070727	59.65359497761895	1.3544795767040276	0.13330764580460566	0.3420328678414687	2.560874807526943	7.4483527161889596	0.6167032635500141	12.793259023902479	85.39495948714847	36.47704420850403	Loam	1700.0
73.002509	31.511082	2022	1	WHEAT	0.652	12.4	27.1	19.75	57.4	2.0	0.191698149	0.422499735	3.61	7.99	1.93	14.15	90.65	39.59	Loam	1880.0
73.19159	31.44265	2019	1	WHEAT	0.6055238854951124	7.841248608734054	22.932554915502703	16.017626450223187	61.59803881825755	1.322113185866278	0.09135316842729697	0.2939827803635583	3.1832534287842202	7.378350718761848	2.0953065572170892	17.703025416845165	78.521638957873	45.13872184594278	Loam	1840.0
73.032693	31.517658	2021	1	WHEAT	0.649853807141025	10.583241668174912	26.155928941625692	19.496057758624577	55.64474506647241	1.6687601194922426	0.06757415188218956	0.18181509311121077	2.117069782745237	7.700939051593238	0.8681654134333534	14.158705385726023	87.44519763333494	40.59681264767772	Loam	1800.0
73.012606	31.487435	2020	1	WHEAT	0.056	9.0	25.4	17.2	56.0	1.4	0.167159095	0.458040441	2.99	7.68	1.68	17.98	85.98	41.92	Loam	1800.0
73.012634	31.531751	2021	1	WHEAT	0.7058914076024073	11.234524887406165	26.717424209481123	18.363166484971835	57.84795375029779	1.8275024412194862	0.15345663594013348	0.4863596639018468	3.5922648283380125	8.328012660177048	0.9899990898478186	17.470575224175942	106.04334347329944	43.536996914387714	Loam	1960.0
73.0078	31.47821	2019	1	WHEAT	0.2555979221618293	8.697863847643534	23.705130775615146	16.20149731162934	57.7696546066593	1.4863246149589904	0.13699780126106906	0.3721686234840407	3.6397005376741323	7.7802994623258686	1.1799141529097787	17.58268914599337	101.25447006363093	40.71443998893375	Loam	1685.4701540164037
72.99321	31.45626	2020	1	WHEAT	0.056	8.3	23.6	15.95	60.7	1.4	0.16462	0.464716	2.23	7.54	1.32	17.3	119.44	43.77	Loam	1720.0
73.01309	31.48102	2019	1	WHEAT	0.48773497846664227	8.466433669975713	24.520361566458885	16.978413372607122	55.952357839762286	1.4526682886308917	0.09083118948927714	0.2480235017285079	3.8342405098533163	8.311212488742502	1.97283120149613	8.989083075025947	102.73131426061742	46.53268560920397	Loam	1760.0
73.002509	31.511082	2018	1	WHEAT	0.2346493744581532	8.31627708273128	23.58662343614538	15.951450259438332	56.091861458634355	1.3918614586343594	0.15982348662481977	0.404571474381623	3.077259841447151	7.396108178151975	1.4346493744581532	15.501177296061645	110.51010405879737	41.5497406168723	Loam	1718.372291726872
72.997346	31.525066	2021	1	WHEAT	0.6624064008333413	11.851271816326335	27.062817954081584	19.457044885203963	56.66836242176845	1.908545302721056	0.20649567203808314	0.5432127586516609	3.1357730688776244	7.447482129421836	1.281663340306059	10.245467181463344	101.48154868418632	40.291031607313855	Loam	2108.545302721056
72.99349	31.5281	2018	1	WHEAT	0.06	8.1	24.0	16.05	60.0	1.2	0.08396	0.251867	3.24	7.13	1.73	18.09	114.69	43.81	Loam	1640.0
73.011458	31.48869	2019	1	WHEAT	0.15146016792956732	8.645656525973017	23.52125700577178	16.083456765872402	56.0	1.3606285028858909	0.19137329984847445	0.46050785608846595	3.267375902234625	7.755194155483192	0.8380404318188874	15.307267822139512	93.59581066339999	43.14774419372513	Loam	1663.6228982684654
73.01298	31.48021	2021	1	WHEAT	0.6287805888327489	10.899241307151753	26.847126236342685	17.989574142828772	53.7140547789844	1.7940193938652662	0.08308925100322394	0.2337462610438532	2.168272709934879	7.62103543575929	1.0644759869349878	20.469866286146715	101.77326868298519	44.21471443376708	Loam	1880.0
73.002409	31.518739	2021	1	WHEAT	0.5494896814149316	12.807662590876435	25.42386544552188	19.27429390834155	59.388467793745086	1.7983543702233853	0.24680127296242252	0.6460715149112439	3.2810141266730155	7.1909802283358655	0.6458694165843595	9.012992223797418	86.15553081876709	45.94855635437479	Loam	1320.0
72.999493	31.52572	2018	1	WHEAT	0.04627611754526664	7.975190915761486	23.729930365598207	13.547362548104164	48.44512605652559	1.3413631625471805	0.18965762888208693	0.4685895049258656	3.5739456634659423	7.351127248172226	0.4690522459582461	11.934510696246443	113.7870628225335	35.78695367188482	Loam	1740.0
73.021595	31.481873	2020	1	WHEAT	0.2330264726104474	9.081721046676899	25.916684208605453	17.499202627641175	58.41987369804075	1.5266736834421806	0.18672227309266254	0.4766175690046631	2.6830178927775608	7.6411584219554385	0.8604994737418363	11.518182629830962	88.64868943469065	35.7678742060507	Loam	1374.6652633115639
73.024964	31.482685	2021	1	WHEAT	0.610493652281548	11.635474143371212	27.778355051049203	19.212763224583657	56.352739165889865	2.0148851958905	0.16707325759306083	0.44666659308674794	2.984304286863633	7.287834315517613	1.1701290980352053	10.002139348982691	110.45967958774517	36.5162278144574	Loam	1320.0
73.024801	31.482194	2018	1	WHEAT	0.30976070380208703	8.303676699086255	22.79632330091375	15.55	55.79632330091375	1.4018383495431275	0.13096864657687546	0.3345393599811457	2.6619112620102396	7.762206019451753	0.5705515048629382	14.113995122897407	86.867335946949	40.2785847816091	Loam	1720.3676699086254
73.00097	31.47443	2020	1	WHEAT	0.2672081068248612	9.576732942810041	24.621386354248035	17.099059648529035	57.9276656098982	1.5459123363211476	0.12940278419565335	0.33511970941545965	3.2384286492108973	7.5959745141270245	1.1223904204014343	10.132583101325313	101.61231902133619	42.49156981391254	Loam	1923.7737008963443
73.000007	31.503944	2019	1	WHEAT	0.5	8.0	24.2	16.1	56.0	1.6	0.163836144	0.428067935	2.38	7.06	1.11	13.1	91.95	36.92	Loam	1600.0
73.19216	31.44134	2020	1	WHEAT	0.052954617270602064	8.058405303871407	24.099271914737148	15.392762139076934	62.241945804563116	1.4465605888238868	0.09459413758569968	0.2836891123668415	3.332383057898008	7.855025392639469	1.523398974533666	16.92895070322891	84.19418167806225	39.54275843098084	Loam	1880.0
73.010703	31.532988	2018	1	WHEAT	0.05	8.5	23.0	15.75	55.8	1.4	0.094206572	0.267853077	3.91	7.42	0.44	10.31	87.13	40.94	Loam	1700.0
73.011213	31.488454	2019	1	WHEAT	0.4	8.5	22.1	15.3	56.0	1.4	0.13483502	0.338342814	3.4	7.38	1.48	10.25	111.85	39.47	Loam	1820.0
72.99371	31.52825	2020	1	WHEAT	0.055477597942925186	8.806634222786299	25.301911326740065	16.680610978203156	60.86609722337885	1.373608372031429	0.1906858703107978	0.5845297508621835	2.2911800413760846	8.125115372221554	0.8591120228767671	8.408018015301256	101.15232538983524	38.29888273787875	Loam	1720.0
73.01221	31.485726	2022	1	WHEAT	0.64	11.2	27.6	19.4	57.4	2.0	0.19829946	0.451158943	3.57	7.24	1.0	18.07	111.89	36.54	Loam	2200.0
73.020077	31.482271	2022	1	WHEAT	0.635470660869372	13.15734322412517	27.939915406035137	20.941389879854306	61.54112817992947	2.0582891464190323	0.09107240544851475	0.2067609268423885	2.346834660417308	7.609792071641686	0.9574081841696693	12.253023512397295	102.22569231453093	40.87538321092568	Loam	2200.0
72.89944	31.45161	2020	1	WHEAT	0.056	8.3	23.6	15.95	60.7	1.4	0.241106	0.620228	2.91	7.37	1.69	12.36	93.28	35.12	Loam	1600.0
72.996695	31.525014	2022	1	WHEAT	0.64	12.4	27.6	20.0	57.4	2.0	0.209656835	0.516949686	2.35	7.9	1.36	15.73	109.63	39.45	Loam	2200.0
72.994997	31.525459	2018	1	WHEAT	0.4112294248599346	8.365163874899952	23.56854515637506	15.966854515637506	60.66854515637506	1.6	0.11762872351939918	0.3595054676635646	2.477879278427641	7.795389293664961	0.5848361251000467	8.506178259342486	108.57078606079524	41.18755007618659	Loam	1660.225418765007
72.99041	31.524661	2019	1	WHEAT	0.4013809408851111	8.811260270200384	23.929000343262153	16.200538684920193	59.27207399175493	1.3408733954906018	0.1510497471735966	0.3936009886244173	2.5374482357657997	7.455344159880272	0.9722793282227606	13.920672378584337	98.76146999120452	41.95821965866341	Loam	1600.0
72.55	31.28	2019	1	WHEAT	0.4985419328249511	7.66710182159162	24.54512581832356	15.386731259767618	57.91579218452401	1.1831896338268122	0.05422379614431191	0.13746191003780114	2.799931662490101	6.965523396439736	1.0971598201247457	8.760691393032763	90.45571523752609	49.746781647369666	Loam	1680.0
72.99321	31.45626	2021	1	WHEAT	0.6389598740168376	11.671911811786371	26.6879622050513	19.179937008418836	54.44382362357274	1.8959874016837672	0.16064171984490272	0.41623959320928366	2.3603697640410415	7.346774173451722	1.2559401579978942	16.397749919963168	108.02387842970796	41.063839371468035	Loam	1895.987401683767
73.002259	31.494413	2018	1	WHEAT	0.5	8.1	23.0	15.55	55.6	1.6	0.099320427	0.263813247	2.65	7.05	0.75	15.87	111.31	42.17	Loam	1700.0
72.919	31.461	2021	1	WHEAT	0.666723291836664	11.185977833032648	27.991523370268542	19.169310656606307	51.8206301861098	1.7716568075308172	0.24830864840530906	0.7178563855046576	4.1111668484867705	7.718916622570022	1.1341968409314376	20.0494072000681	113.4981340155765	41.97896550663184	Loam	1720.0
72.999758	31.505648	2022	1	WHEAT	0.6559247272421926	12.575809463272032	26.772378618406485	20.46594644134423	59.06217460969873	1.9593622858826178	0.21496938926959147	0.5334032562120181	2.492814024942713	8.030167315338954	1.2176768454660158	14.600247188205453	103.89205911969373	42.33826748643246	Loam	1960.0
73.000508	31.523944	2020	1	WHEAT	0.05479086621913262	8.518418362856647	25.708591062975216	17.80871021005749	62.36910924033305	1.4074536195516094	0.2112739153492591	0.5907683583390527	2.4166116338805415	6.894660609687142	1.4571657881725606	15.891055579132273	92.41796056718648	38.47553387552551	Loam	1600.0
72.998624	31.500394	2020	1	WHEAT	0.056	8.6	23.6	16.1	56.0	1.4	0.185953379	0.493196335	2.5	7.3	1.8	14.32	117.03	39.1	Loam	1600.0
72.89364	31.44986	2019	1	WHEAT	0.21906497776038053	8.433930594090107	22.62855524727915	15.531242920684628	60.5660694059099	1.4669652970450533	0.14845758962679206	0.39564411281947687	3.079271960187276	7.73473689611175	0.8634713216179299	10.853896613376318	89.4222510547425	38.892777262519	Loam	1693.2138811819786
72.89944	31.45161	2022	1	WHEAT	0.6444140217846442	12.96609320737072	27.911877957658493	20.622969032007486	53.83645842546035	2.0590701692135895	0.13362836501122688	0.37047598440723567	3.232977419387629	7.298795090885346	1.4211032999552553	8.385481507331756	110.29066753752484	45.3594583906823	Loam	1800.0
72.55	31.28	2022	1	WHEAT	0.64	12.3	27.6	19.95	55.8	2.2	0.049185	0.141798	3.04	7.82	1.41	8.46	109.67	36.57	Loam	2000.0
72.98845	31.524393	2021	1	WHEAT	0.6567036924127146	12.120484140783372	26.795464990864723	19.457974565824045	56.85457330897258	1.9977324954323596	0.08648763656544914	0.22812264741458338	3.0927210054811685	7.3945426691027425	1.5270369241271462	12.65471579978728	102.54384248639712	41.219880489087686	Loam	1759.092998172944
73.01746	31.48318	2021	1	WHEAT	0.6392167036043579	10.216703604357804	27.617494459346332	18.917099031852068	56.77336288348624	1.9216703604357803	0.1196653259903751	0.27889341261836254	3.502167036043578	7.553081301760321	1.732246121542431	15.665937944678895	102.17625428667432	40.21183809639336	Loam	2121.6703604357804
73.00692	31.47885	2021	1	WHEAT	0.6203629451198408	11.719491599616639	27.151909693389317	18.251724684452157	52.80996531458602	1.812013600190768	0.11699116281015257	0.33621365748423393	2.9652603490065563	7.955183321486937	1.4483354471794172	10.017025243424744	105.85260163522042	38.67171762124314	Loam	1680.0
73.020611	31.52604	2021	1	WHEAT	0.6303900605040357	11.313227065516559	25.660562685495698	18.607045567147395	56.44621265990987	1.789513967958663	0.10472095043912491	0.35617673357767987	2.2557222169260673	8.011114904002056	1.8400179221973705	17.354412742161756	95.57158182761447	36.154631508099726	Loam	1680.0
73.021595	31.481873	2021	1	WHEAT	0.6673568485544925	11.840785167319336	25.963062955661286	20.049495036945125	51.67715658535161	1.7562461889009715	0.1412425785307244	0.34911042370856876	3.3718018106319025	7.708637413382233	0.8152053414452665	12.295961297987622	105.6938578142005	35.53039012663828	Loam	1320.0
72.998707	31.497348	2018	1	WHEAT	0.05204530724487579	8.965411449932825	23.824825053659204	16.35591811123759	52.89041460471269	1.592093139998727	0.13702568391867104	0.3484770209534491	3.9099010005957195	7.210608476139681	1.3035567582463972	14.195681607045184	106.58960070614069	44.88734412624926	Loam	1640.0
73.012909	31.48554	2020	1	WHEAT	0.34672037879096607	10.257377073865943	26.10210773539027	18.179742404628108	57.08482430519006	1.6008430941561078	0.06648488607565911	0.2041011665343892	2.9838829002431573	7.588735358765838	1.6044730661524325	11.338697871183093	96.7744637319023	36.83591099334288	Loam	1640.1686188312215
72.998707	31.497348	2020	1	WHEAT	0.3790400373011699	10.115855051126667	26.181098535788667	18.148476793457668	55.888414494887336	1.6231710102253332	0.1546941171823121	0.4137826250611635	3.1123793995928666	7.538201017586634	1.0097865226993001	16.8451834699394	89.88516145604517	41.6197599411096	Loam	1355.3657979549334
73.000007	31.503944	2019	1	WHEAT	0.4600979818790072	8.08016605671275	23.74164875862391	16.55693237811235	57.64922619619823	1.5393201827980805	0.15804599881566014	0.42397820743834663	2.3430941527329394	6.697713601826957	1.1392722816454441	13.631674005742164	93.05588971856459	35.589262621258705	Loam	1600.0
73.01309	31.48102	2020	1	WHEAT	0.2692764337965534	9.479253583393266	25.936929595255222	17.70809158932424	58.13933507606034	1.5347718381020874	0.1009281828032263	0.28041242031093705	2.934099738590949	7.751643090230048	1.6095684485693735	14.18835690976995	103.50628389093467	41.48892991982029	Loam	1346.9543676204175
73.00254	31.516787	2020	1	WHEAT	0.37855909536573135	9.796408174377106	25.262675749307896	17.5295419618425	56.48788810175334	1.621690099907719	0.204090583536269	0.5174936278446036	3.3933801998154385	7.117591534967701	0.6715703723869559	10.982528192553062	98.06955327897893	41.40036613987081	Loam	1910.8450499538596
73.010703	31.532988	2021	1	WHEAT	0.6373760606965491	11.807860636826652	26.8376060696549	19.32273335324077	56.560339422895666	1.9425636417929386	0.11230524332598343	0.32897830229519054	3.2149933114351477	7.660786063682665	1.2624296696422095	11.388646700509316	102.86742318193103	42.98678426667513	Loam	1800.0
72.99349	31.5281	2022	1	WHEAT	0.6153368150066892	13.429948850362264	29.936216857072942	19.999317853728535	54.63809512168503	2.038363418945796	0.15214537119864616	0.36377556892711777	3.179907319519999	6.7224412961830895	0.7428114812266549	13.76048202331668	103.70553321126373	38.40929463164661	Loam	2000.0
73.02756	31.520813	2019	1	WHEAT	0.049149875785811536	8.285933618306611	23.343120341967936	15.814526980137273	56.0	1.4	0.1235990082060992	0.34194046531084443	3.5553809001739523	7.705595846114431	1.1770331908466949	15.728188312787399	97.21144907218273	39.56889456373469	Loam	1617.1253105354713
73.01746	31.48318	2022	1	WHEAT	0.64	11.0	27.5	19.25	57.4	2.0	0.12303403	0.27703652	3.51	7.51	1.65	14.35	100.5	42.08	Loam	2200.0
73.012967	31.531388	2019	1	WHEAT	0.5500022163063529	8.296193541984014	23.06815881197327	14.807527601345747	60.367938351857624	1.520177461828943	0.15186609711412027	0.4189075358281311	2.1988434351945285	7.763006683230796	1.6818553884311624	13.025133425270301	92.51985197890528	46.57590782139838	Loam	1640.0
73.023527	31.523807	2020	1	WHEAT	0.054510977839419515	9.00716738974945	23.727324412478435	15.973017319549589	56.52073632820459	1.3521369532801553	0.20828646619957444	0.5360896764744754	2.0119507216606074	7.78833756670811	1.6362904564680587	17.103018239423672	111.91966902011902	36.49742039788879	Loam	1400.0
72.985535	31.524903	2019	1	WHEAT	0.23164403437790682	8.567712493680531	25.01254992416638	16.79013120892346	60.703137481041594	1.3677124936805316	0.2382244963942713	0.6030317564988273	3.245738735465223	7.346143753159734	1.4771249368053185	14.469629155077909	100.95909278626272	41.42470622156239	Loam	1806.4575012638938
73.002538	31.514126	2019	1	WHEAT	0.4062297140183061	8.575729040922758	23.840087265444474	15.545529058428256	61.89916381543212	1.6443880990508155	0.2030755792368097	0.594653808253857	3.5093733678904058	7.339856729878185	1.9198624777106847	17.705515876534403	117.35389561362176	41.09613235368643	Loam	1600.0
73.032693	31.517658	2019	1	WHEAT	0.4	8.1	23.2	15.65	60.5	1.6	0.13291961	0.341275907	2.17	7.88	1.28	8.83	119.98	35.35	Loam	1640.0
73.027935	31.52103	2019	1	WHEAT	0.6038409758394193	9.067784352671952	21.166277834948843	14.339377275897618	54.69036369328817	1.6197841299837656	0.04799252532482054	0.14513309061024443	2.352487018103064	7.774762849386656	0.9416192576591358	16.8465253127485	85.91988330903536	42.921231419369114	Loam	1820.0
72.89599	31.44636	2018	1	WHEAT	0.5	8.1	22.0	15.05	59.8	1.5	0.155983	0.471227	2.65	7.88	1.78	18.85	88.96	39.7	Loam	1680.0
73.034598	31.515846	2018	1	WHEAT	0.04	8.0	24.0	16.0	61.0	1.6	0.11884357	0.310940748	3.67	7.29	1.24	18.91	106.07	36.79	Loam	1740.0
73.015077	31.53002	2018	1	WHEAT	0.05	8.1	22.6	15.35	61.0	1.4	0.133599147	0.325925936	3.65	7.58	1.31	9.9	87.03	41.53	Loam	1740.0
72.98442	31.44842	2018	1	WHEAT	0.06069810832135829	7.726183616452324	24.06611027358817	15.327829573837917	58.85758033228659	1.1812998405458253	0.05362002321570505	0.15211894787495686	3.0468395485496056	7.675523076887824	1.6082535061785055	14.378810084736433	114.80419228907616	43.57915275146322	Loam	1780.0
72.55	31.28	2021	1	WHEAT	0.6727719197832773	11.188446114285767	24.671169705604555	17.55375097733132	50.98458296404053	1.8434915153651934	0.12518001530652406	0.3397204933172888	3.0744226356819206	7.649555577348733	1.0356017775980464	13.859944866613064	106.08715406643832	42.48287820103555	Loam	1800.0
73.012909	31.48554	2020	1	WHEAT	0.056	8.5	25.6	17.05	60.7	1.4	0.08043845	0.246451211	3.25	7.89	1.73	12.84	94.52	37.81	Loam	1600.0
73.000474	31.505178	2021	1	WHEAT	0.614	12.0	26.9	19.45	53.5	1.8	0.116959602	0.28222997	2.31	7.49	1.31	13.08	109.94	36.84	Loam	2000.0
73.000474	31.505178	2018	1	WHEAT	0.02806940391343316	8.062775813553651	23.428605512720885	15.785163173581187	58.99664712599004	1.4551385073252119	0.1225294208378617	0.2613860081176786	2.1323441113021357	6.242229612241961	1.645873658614913	12.93770317480957	107.72847188424839	38.79428437738745	Loam	1700.0
73.002259	31.494413	2018	1	WHEAT	0.1983482652283227	8.1655764640808	22.672117679596003	15.418847071838401	55.8623058563232	1.4688470718384012	0.11326875009890647	0.31776243545133015	2.427040022125282	7.023769414367679	1.1893623093413561	11.948527447968196	98.02420837723005	40.95027776809714	Loam	1660.6541215515206
72.98442	31.44842	2020	1	WHEAT	0.26484117602388124	9.268850816605635	24.60473418018362	16.936792498394627	57.97286436807303	1.5435334543119459	0.1978873858758784	0.5178258138427143	2.546229836678873	7.524408227477047	1.63828815488988	14.36025388983495	100.02656629107413	38.82387658784429	Loam	1756.9399637064162
72.998707	31.497348	2018	1	WHEAT	0.05	8.5	24.0	16.25	55.8	1.6	0.138766259	0.362157659	3.5	7.52	1.34	15.02	103.58	43.58	Loam	1640.0
72.99665	31.47302	2019	1	WHEAT	0.04187234525646608	8.528407363096138	24.25586382523084	16.44012478901469	61.764051755589065	1.418582509881374	0.16376331265908312	0.4116312977652522	3.2601858047180428	7.169653644254182	1.7305859606681084	14.414074457669773	95.19593573554835	42.56599410668667	Loam	1680.0
73.000508	31.523944	2021	1	WHEAT	0.6109324783690322	11.07867084125812	27.468341383934543	18.90519441223317	52.781005127505594	1.7644469627975028	0.1848699371969923	0.5387883009933744	3.4941179277165415	6.4984004682777154	0.660403774923773	14.206290249574806	99.25900562653615	38.13521754604237	Loam	1680.0
72.99498	31.47241	2022	1	WHEAT	0.638992442700344	12.424966984226035	26.44935926613736	21.15848570479103	58.75920613679836	1.987980575375075	0.14148530060170822	0.38923920108766435	2.6371891634546003	8.278101383498955	1.0969399079741666	11.437740541948214	81.3665507128251	41.95084005162574	Loam	2000.0
72.99131	31.45091	2019	1	WHEAT	0.5	8.5	24.6	16.55	55.9	1.2	0.091509	0.256775	3.66	7.07	0.84	9.4	111.41	40.04	Loam	1760.0
73.002509	31.511082	2021	1	WHEAT	0.687	11.0	26.6	18.8	55.8	1.8	0.204123944	0.520572226	3.13	7.16	1.93	13.07	102.98	39.47	Loam	1960.0
73.020077	31.482271	2020	1	WHEAT	0.06002553193300962	8.763227343374716	24.87412087025472	16.718029097805847	57.197269102458755	1.4191287412966078	0.06741081299959577	0.19398731804814112	2.0299222255615135	6.686749604482248	1.535087469665471	10.22492859543017	96.75572825292673	38.15404722560315	Loam	1800.0
72.992593	31.525294	2018	1	WHEAT	0.047848911497795354	7.970167934971265	23.46180010133151	15.331017910961544	57.33116368364225	1.5780393535848336	0.14544431684446754	0.38184947914977513	3.075620212892779	6.945384648684066	2.016168476853805	15.848164673447606	96.88877293572573	40.873457041368304	Loam	1640.0
72.997352	31.49953	2021	1	WHEAT	0.6910370149252215	10.626468423341363	30.002431250587243	18.684217309314953	57.107667615847475	1.7346022222737496	0.20291730753828002	0.5722350051182751	2.475437188589869	7.95748046374229	1.5684453583127613	17.67205077807526	111.78246951101724	43.54148068061944	Loam	1320.0
72.992227	31.525182	2020	1	WHEAT	0.2421420557109299	9.667557697111567	25.867023078844625	17.767290387978097	55.933282417307915	1.5334351653841791	0.16231514799914112	0.4502158617688691	2.7964731857700595	7.626480823173873	1.236847418556918	10.535869830868798	93.99879495652934	41.11228191740835	Loam	1866.7175826920895
72.99371	31.52825	2019	1	WHEAT	0.479598891381397	8.154819765205	23.276796026941096	15.954058690814634	60.72662019568261	1.3079387896534238	0.10996074873523115	0.3879962681216447	2.887336023547845	7.713268343300364	1.9721825738597207	10.447214715453683	109.55768325238026	40.04195998211346	Loam	1700.0
73.00097	31.47443	2018	1	WHEAT	0.05685011852476521	7.522015173200724	23.02784283910529	16.05740373521479	61.697585460462946	1.508048128131077	0.09944956637224331	0.25107433374644844	3.905500233559292	8.0262175849297	1.666990932304349	15.919020355060875	99.08103891017564	44.152406122143375	Loam	1700.0
72.985933	31.524268	2020	1	WHEAT	0.05397874034961056	8.15629075696516	26.240657373452517	17.85292261610839	62.770041412492176	1.4488302722014892	0.19342256008698425	0.602772907811529	3.896877910643033	7.395729955952479	0.5845059516791132	8.722792285776391	96.055272906228	36.66210049082699	Loam	1600.0
72.89599	31.44636	2021	1	WHEAT	0.6375553857777719	12.055538577777192	27.257754008888064	19.656646293332628	54.26661573333157	1.9022154311108763	0.1279068800029958	0.3763747624111987	2.8221848711098194	7.264667685333368	0.8411382755564948	9.07711993955586	90.150359096909	41.31753246577698	Loam	1699.5569137778248
73.01451	31.530432	2019	1	WHEAT	0.4990857445789847	8.448038354545613	23.01404041559543	15.618024342421922	54.97529524608729	1.3279045726149088	0.17640699989875816	0.43851876121651023	2.6260950012096504	7.825969857459531	0.616788587251833	16.963687281939034	89.58584718114746	39.93462802630169	Loam	1640.0
72.99341	31.47055	2020	1	WHEAT	0.056	8.3	23.6	15.95	60.7	1.4	0.110907	0.351298	3.99	7.78	1.5	10.06	104.08	43.7	Loam	1880.0
72.99379	31.525527	2021	1	WHEAT	0.6257100242910679	11.199911555359579	27.267492234598002	18.823486055083187	58.94817798693512	1.7998903314859136	0.1729202900323365	0.4713827853105274	3.0926216463327574	7.994781783315174	1.1925730064945173	18.83678184595514	104.96081705264642	39.552039894146546	Loam	1800.0
73.000318	31.507703	2018	1	WHEAT	0.04829259645128372	8.071713912142481	21.536329130411026	15.375710231154338	60.44163311305777	1.48264764516326	0.06103051743856559	0.1876963635144008	3.4679465250406083	7.27577403869857	1.771313442297826	13.956739922721841	107.41476626301197	44.06252911013284	Loam	1680.0
72.998707	31.497348	2020	1	WHEAT	0.05750540157349523	8.881276967701545	24.562687550159108	16.93783567047388	52.4288064813525	1.4274587872191697	0.20864830219067187	0.5242230866518983	1.9536787112542788	6.822632663449312	1.0478789861961244	15.94120463215002	84.63760193764453	36.48046578631266	Loam	1400.0
73.018982	31.527172	2018	1	WHEAT	0.04	8.1	23.0	15.55	61.0	1.6	0.205406018	0.473128823	3.41	7.78	0.8	17.29	114.69	44.14	Loam	1740.0
72.986607	31.524959	2018	1	WHEAT	0.049005895578667545	8.271436257223181	22.796014502013183	16.307880995183787	50.96008652616912	1.5020522687622015	0.14833390814663316	0.4582381440383145	2.1135803447430077	7.986733757710618	1.851439390765494	12.207769072581588	100.96818117438288	41.0424455685655	Loam	1700.0
72.99498	31.47241	2021	1	WHEAT	0.614	11.2	26.6	18.9	53.1	1.8	0.103964	0.297899	3.37	7.92	1.9	18.21	111.47	38.22	Loam	1800.0
72.999772	31.503552	2021	1	WHEAT	0.635	12.0	26.6	19.3	55.8	1.8	0.225061134	0.567457801	3.44	7.84	0.8	8.36	115.84	41.64	Loam	1800.0
73.01309	31.48102	2022	1	WHEAT	0.6361174190525377	12.100730483845819	28.189456386479456	19.568083874045325	54.092773993459794	1.982509373499532	0.17924789090285304	0.4149636722392167	3.03907040395955	7.284644326613267	0.8097168171824463	13.133121655654028	84.72851301103546	45.20007010713665	Loam	1600.0
72.989616	31.52459	2018	1	WHEAT	0.05	8.1	24.0	16.05	55.8	1.4	0.125155971	0.345387705	2.04	7.4	0.62	17.3	84.15	42.89	Loam	1440.0
73.01298	31.48021	2021	1	WHEAT	0.6376200702403934	11.828816857694424	26.862007024039343	19.345411940866885	54.567239334620325	2.009605619231475	0.07997088132858018	0.22803631545887387	2.5891682883664258	7.4213119925951485	1.208164776346754	18.99485358961207	105.5736585881044	44.068207726443276	Loam	1942.8816857694424
72.989071	31.525099	2018	1	WHEAT	0.04	8.0	23.0	15.5	55.6	1.6	0.154400781	0.431806349	2.57	7.17	1.07	10.58	118.63	37.51	Loam	1740.0
73.02756	31.520813	2022	1	WHEAT	0.6463752949542256	12.712608425602472	27.33169914725406	19.034887612715604	58.45225680626302	1.8982525251288354	0.09622266510535013	0.24449424401392844	3.27347838844004	7.443461364907373	0.5552141793772069	16.471386937302896	88.37971263012555	34.264663019447106	Loam	1720.0
72.99152	31.525247	2022	1	WHEAT	0.64	12.4	27.1	19.75	55.8	2.0	0.304466337	0.665058193	2.34	7.4	1.89	12.66	82.36	41.28	Loam	2200.0
72.985535	31.524903	2019	1	WHEAT	0.6090073565378011	8.225249552235228	24.796779769865065	15.801383414626477	60.935626007965176	1.2916093918358158	0.19565919899974527	0.5437776560654901	3.1503336149078054	7.290016367024467	0.8260657300623758	19.645525705882264	120.85758695760587	42.816822620799265	Loam	1820.0
73.010084	31.490066	2021	1	WHEAT	0.635	12.0	26.9	19.45	55.8	1.8	0.161444232	0.493799915	2.81	7.29	1.52	17.33	106.89	36.6	Loam	1800.0
73.000191	31.506781	2018	1	WHEAT	0.2898200395563712	8.0	22.859880026370917	15.429940013185458	60.73353328938181	1.5065866842472762	0.15789262423795145	0.43361808503188937	3.4302399472581717	7.827964007911275	0.7508986156828994	10.474194330877026	99.2813535929591	43.69329452865888	Loam	1801.3173368494552
72.999833	31.525221	2022	1	WHEAT	0.6140836476402294	12.070002017235383	26.788376256052583	17.755536356311925	62.342361702285174	1.9548318221170449	0.19978076982725632	0.4990237316550088	3.180508720458053	7.253770536911769	1.4857349185213924	14.089033748730794	90.08227194024927	38.85540009249424	Loam	2200.0
72.99678	31.47369	2019	1	WHEAT	0.5881499417325012	8.401801022636084	23.141482207436194	14.89208502677134	59.698654594383626	1.341854741159849	0.1946493032237498	0.48455845207544945	3.574932105310196	7.179841190281915	1.7277022957281785	8.72001288272179	98.4919385878873	40.04330699657242	Loam	1820.0
73.012013	31.488027	2021	1	WHEAT	0.635	12.0	27.8	19.9	55.8	1.8	0.153919056	0.450028435	3.9	7.1	0.98	10.33	89.93	35.13	Loam	1680.0
72.9945	31.46049	2020	1	WHEAT	0.056	9.0	25.6	17.3	61.0	1.4	0.211684	0.587249	3.58	7.17	1.76	11.89	118.78	38.41	Loam	1880.0
73.002409	31.518739	2021	1	WHEAT	0.6377159886687486	11.381245326477123	28.628001360662868	19.073726644870675	57.25206672111075	1.8206907254546614	0.25626789754150264	0.6360915440513613	3.2011190864617483	7.573512764609605	0.640531529629531	8.990197128818314	90.0132156570656	45.148089941932255	Loam	1320.0
73.000169	31.524346	2018	1	WHEAT	0.04084836490963981	8.465695356872004	24.247216696949344	17.681211558333885	57.31582359503375	1.4985394292813097	0.20508182337898775	0.5446471744338484	3.4732013878959394	6.985322836150441	0.8975087498755984	17.91951092048519	86.56046287102355	39.926313691733895	Loam	1700.0
72.917	31.466	2022	1	WHEAT	0.6222121891686558	12.889236103586294	28.013880826456894	21.210840183517377	55.6154687541413	2.21460423497011			2.819659178596882	7.902782889193261	0.9927426194961321	9.229174176905087	114.75213219940773	44.3533853010837	Loam	1800.0
72.997357	31.525459	2022	1	WHEAT	0.652	12.4	27.2	19.8	57.4	2.1	0.251655772	0.599380983	2.16	7.71	0.92	18.07	107.03	41.11	Loam	1720.0
72.89944	31.45161	2021	1	WHEAT	0.6644941475329971	11.155016601202844	27.34655664323002	18.58744349212923	54.21464562613975	1.7364477989932505	0.2228076154032029	0.6267798178192785	4.303384648396067	6.744770940339934	0.9053025880106736	11.868174076837851	96.87520697929926	47.898022531071604	Loam	1800.0
73.000426	31.5047	2018	1	WHEAT	0.0375907994514119	8.031064971665277	24.649592970326914	15.883903654678642	58.58079317704955	1.4722910572586507	0.11224967863994413	0.23725753167285568	3.621148114005253	7.954943620710635	0.8504611234605653	11.250576072074612	98.39347417319482	45.83792871423849	Loam	1640.0
73.010084	31.490066	2020	1	WHEAT	0.40560368320987605	10.615711881438909	26.148529307066834	18.38212059425287	55.87910217820349	1.641795643593018	0.19063227169430214	0.5373232856992971	3.213421108837804	7.250448910898255	1.2154566139165595	18.117066673124732	97.86444146698167	37.69556516811835	Loam	1720.8978217965089
72.99371	31.52825	2018	1	WHEAT	0.04	8.1	23.8	15.95	59.9	1.3	0.100892	0.299021	3.2	7.41	1.24	17.5	114.62	44.73	Loam	1780.0
73.012967	31.531388	2021	1	WHEAT	0.638798311724817	12.159662344963422	27.179409103685984	19.669535724324703	54.418058483539674	1.8798311724817107	0.19905309912223276	0.5186653237818921	3.0467169108610013	7.738489599803039	1.2954175450619019	10.499544771792348	114.31307205474113	43.924573407470454	Loam	1800.0
72.99379	31.525527	2019	1	WHEAT	0.501065368252416	8.272331833666005	23.657974564473587	15.292561740376716	56.6094979442686	1.3217154222792247	0.18409383965638568	0.5412636174746847	3.039166733959746	7.968874403011232	1.890507464485617	14.579245594033715	97.6075401960941	41.225072991006904	Loam	1640.0
73.02526	31.522447	2018	1	WHEAT	0.2367429697900117	8.157229789176084	22.629527680936928	15.393378735056505	55.82891915670434	1.385540421647831	0.12484114338633848	0.3182359023973147	2.7472152888530834	7.162648505977397	1.0625268011308793	13.174019111066354	97.36095034038865	38.04112434426467	Loam	1665.6621264943492
72.99294	31.46694	2021	1	WHEAT	0.05	11.8	26.4	19.1	55.8	1.8	0.227283	0.601087	3.76	7.1	1.58	8.95	117.07	41.53	Loam	1680.0
72.99321	31.45626	2019	1	WHEAT	0.3593579417542645	8.132707017414928	22.707770759546282	15.420238888480604	61.0903502926985	1.567292982585072	0.20055899380547582	0.5176341162513101	2.3861401170794005	7.634799356798208	1.32	15.599188010385099	102.74973677076261	39.72708625419409	Loam	1764.6114620226858
73.01746	31.48318	2019	1	WHEAT	0.6	8.1	23.4	15.75	56.0	1.4	0.141660392	0.374029465	2.34	7.88	1.35	11.15	101.72	42.0	Loam	1640.0
73.012272	31.486979	2018	1	WHEAT	0.04	8.0	23.1	15.55	55.8	1.6	0.194405928	0.46767475	2.62	7.64	1.01	19.08	118.54	44.58	Loam	1740.0
73.012909	31.48554	2019	1	WHEAT	0.04175683276510888	8.760369921990959	24.825566379479913	16.131598137671418	61.095497325702986	1.662120884314613	0.0752125267416765	0.2403134349459944	3.6515976077049292	8.022526229501176	1.3071817939086328	19.624232215865444	93.25404801133439	43.91718326989409	Loam	1640.0
73.000426	31.5047	2019	1	WHEAT	0.4	8.2	22.5	15.35	56.2	1.3	0.130653456	0.296189818	3.92	7.72	1.0	19.64	94.86	37.12	Loam	1600.0
72.985535	31.524903	2021	1	WHEAT	0.6386964498172651	11.487514872085603	26.939289963453028	19.213402417769316	54.14020725330795	1.8696449817265146	0.22001673984018993	0.5809651790429513	3.1245354062382997	7.484192285633297	0.9429437728418567	15.903414315437796	89.95851698620129	40.32915064379361	Loam	2069.6449817265147
73.001021	31.522819	2021	1	WHEAT	0.638	12.0	26.8	19.4	55.8	1.8	0.138257779	0.363351061	2.75	7.69	1.1	18.34	118.67	43.36	Loam	1800.0
73.0078	31.47821	2019	1	WHEAT	0.49172627862979534	8.494208266567723	23.241999687594856	14.875990828716255	64.33729701281291	1.5648906866567154	0.0574704075481535	0.17845111856797635	4.032890654116347	7.304433856949844	1.431119393336625	19.878272027385783	90.36498374492677	41.423010935001216	Loam	1640.0
72.917	31.466	2021	1	WHEAT	0.636730565661082	11.80958484916229	27.16407542147759	19.48683013531994	54.546716836748075	1.982037710738795			3.3365208407196274	7.688324511980217	0.9637131987585783	10.08179622892612	105.8127613243994	38.92391663712149	Loam	1756.4075421477592
72.99294	31.46694	2020	1	WHEAT	0.06288404245420355	8.140090977121806	22.896260918134484	15.11224486134957	53.15143386363823	1.3384114298637033	0.19531439534079903	0.46755356177904595	3.2566919732089143	6.951498098363655	0.6352081084010716	18.386961799242826	99.95289211512525	39.05725897402649	Loam	1800.0
73.00517	31.47777	2019	1	WHEAT	0.3835076834988474	7.4843438387592895	24.35660594729347	15.493105833674052	53.5749089733646	1.5926791063997023	0.13720048890471112	0.2855303976712941	3.804291243077856	6.562279329072404	1.4528184318088104	12.353551989296328	117.31602932869248	32.48647194655344	Loam	1700.0
73.000298	31.496104	2018	1	WHEAT	0.05063016936649574	8.13572654976899	22.095936415361393	15.723547062005201	63.04005602290125	1.4605528402003563	0.13148089997660642	0.3843613083343811	3.0873382104695466	7.555700096280005	0.6708377750071042	11.578150810190136	81.76024721433843	42.322542649522546	Loam	1700.0
73.001909	31.521122	2020	1	WHEAT	0.05382972050479374	8.08009499850669	23.355019050246426	15.656837520092227	54.994190016738926	1.4018370028516143	0.15223395825618619	0.42717217962470605	2.475951937925421	6.875755426182956	1.3130331975475134	14.188528174501524	97.95711242993326	42.10672248092938	Loam	1400.0
72.992227	31.525182	2020	1	WHEAT	0.05563424288421911	8.211670545971149	26.074985172561423	17.592526518602266	55.600579860526715	1.4445797366691386	0.16285680246435003	0.4574408475367213	3.0010990747871924	8.030907360366825	0.9713418013721911	11.619112851283147	94.32054091671662	42.02211365140771	Loam	1800.0
73.001021	31.522819	2020	1	WHEAT	0.056	8.5	25.4	16.95	56.0	1.4	0.239430673	0.639248017	3.62	7.82	1.33	9.47	98.58	40.25	Loam	1600.0
73.022085	31.481742	2018	1	WHEAT	0.21753515881654362	8.0	23.143213780742315	15.571606890371156	56.128393109628846	1.528393109628844	0.14891234025651492	0.3604091262694771	3.458385203625661	7.816786219257688	0.5164196554814422	13.779344259688223	110.70057044706788	37.53199717215695	Loam	1725.6786219257688
72.89543	31.45435	2021	1	WHEAT	0.688	11.1	26.8	18.95	53.5	1.8	0.137333	0.469528	3.97	7.38	1.25	15.95	116.35	40.53	Loam	1680.0
73.009883	31.489651	2022	1	WHEAT	0.6815161523542089	12.398336501513773	26.84497918335177	19.763399870996913	54.56765763979672	2.0840758951390255	0.209550280213916	0.4926774280548401	3.4446733497604094	7.466254315875208	1.2263057043567211	15.219564143817072	118.45414858723832	36.6537108770261	Loam	1320.0
73.01256	31.485653	2021	1	WHEAT	0.6372457189580296	11.628801308248267	26.824571895802954	19.22668660202561	54.53303072069358	1.889828758321181	0.0750002086615245	0.18215558281296254	3.268549608682555	7.641782548770051	1.1841592804634526	10.596053264835493	109.65449961446774	41.032234318376325	Loam	1800.0
72.99131	31.45091	2021	1	WHEAT	0.6551236709494999	12.175301211956127	27.10740609622755	19.64135365409184	56.90616584654695	1.938270730818368	0.18740198514446416	0.4521698382267613	2.6648228130119342	7.164815732640713	1.1683912156008185	9.879273551119686	101.74499640057854	39.54385539456672	Loam	1938.2707308183678
73.002564	31.516067	2019	1	WHEAT	0.4423954963504497	7.919583350570179	24.049396039019904	16.23457735736509	64.96855774304603	1.368817467693367	0.16465802337569233	0.47834616431668237	2.0544738512060974	6.217030574688395	1.042087150915941	15.79708156635214	77.20592848665387	35.856403777281734	Loam	1640.0
73.033444	31.518365	2019	1	WHEAT	0.04226618798256772	7.343751881089684	25.039845153483334	16.43950410250542	56.868905287779604	1.3087567001857034	0.2149516673339059	0.5446207217416837	2.749748723055201	7.944340380677512	0.5248983735910395	15.653291611090475	125.46424870149461	45.0579603215562	Loam	1640.0
73.01023	31.47922	2022	1	WHEAT	0.6492652377676031	12.650996382500512	26.935049250131822	19.30688588304362	56.27122856580168	1.940432314024121	0.34147867407332666	0.6339806689901497	2.7368468748590513	7.018055866062888	1.458922218636495	14.555560914732833	101.49073493829651	41.018062628820736	Loam	1680.0
73.020041	31.526616	2018	1	WHEAT	0.04896424105671843	8.166710390430213	23.641656598196555	15.757240396862594	64.75054667705518	1.552508041804433	0.07792362423422382	0.21768613563253186	3.4103281837928234	7.258042246992959	1.845887891533795	9.409930827923356	82.18843280401218	37.2978732496308	Loam	1700.0
73.018982	31.527172	2018	1	WHEAT	0.269858233528522	8.349845906009262	23.19987672480741	15.774861315408337	60.75015409399074	1.5000616375962947	0.1437068503390436	0.3381991721874484	2.950283532942956	7.7500184912788885	1.17976577713408	13.907086432634578	99.24952300862755	40.05252097768846	Loam	1720.012327519259
73.012606	31.487435	2018	1	WHEAT	0.0407552602524363	7.888354685546223	24.02361621378221	14.465972370707037	54.1719511163274	1.4947106328357385	0.23190937107824713	0.5274897145108228	3.3753703854457138	7.514769239674098	0.568846585511972	19.96779956002547	104.25922722097019	38.59086075289697	Loam	1740.0
73.021595	31.481873	2020	1	WHEAT	0.057958824935889414	8.577598627054366	27.308046080702102	15.500909059672985	65.52760284161045	1.4633004645375178	0.2179497763734436	0.5362350648854589	2.4466078444345523	7.864442653366763	0.853641895803214	11.401819191040111	86.47893154758482	35.68810088544676	Loam	1400.0
72.985535	31.524903	2021	1	WHEAT	0.6166138097317175	11.090114512233601	27.206706357637977	18.498412416537853	50.64196438914063	1.792625441024887	0.1788179268848019	0.5474957658705509	3.8326855673352287	7.538267140969526	1.034222754147814	15.573895705125468	90.61729808144582	41.01254656174071	Loam	2000.0
73.000426	31.5047	2018	1	WHEAT	0.04	8.1	23.0	15.55	55.8	1.5	0.109548092	0.239811065	3.92	7.62	0.82	11.51	102.75	44.38	Loam	1640.0
72.998399	31.498009	2022	1	WHEAT	0.64	12.4	27.1	19.75	55.8	2.0	0.270939946	0.614138422	3.1	7.35	0.51	19.8	112.74	42.67	Loam	1880.0
73.000191	31.506781	2020	1	WHEAT	0.058758488906913035	8.4514474245361	23.93020407630473	15.530618853592335	59.70221072233125	1.4414059351509059	0.13051112550025848	0.36722116118185305	2.453414408163972	6.777650964038257	1.0325455724311279	15.795547871039929	104.17020186002603	44.265256673487514	Loam	1800.0
73.027935	31.52103	2021	1	WHEAT	0.6393733369562579	12.024002173754699	27.106000543438675	19.56500135859669	56.89866956500626	2.0060005434386747	0.09636835805654186	0.23879422414786872	3.513065434872338	7.173999456561326	1.56726581527941	17.60146347849311	99.75741511245108	42.955878368712796	Loam	2137.333695625783
73.026187	31.521335	2020	1	WHEAT	0.053730865354535765	8.296547426894856	24.223678255571222	14.688204825247402	56.74184208511159	1.2725362803446016	0.16351771300879323	0.4122040494498697	2.5448535858238164	7.094650849922639	1.6563761534924695	19.372717429664586	105.69442921949083	39.53824548516952	Loam	1600.0
72.89364	31.44986	2021	1	WHEAT	0.5998039711788411	12.000948250868387	27.326797747181896	17.99224408095594	52.838050612009944	1.6251275495982536	0.17089710831186147	0.5439677672681449	2.900693260663458	8.107553069333752	0.9500349909878337	8.878678292019321	97.64486632145787	37.244599464614545	Loam	1800.0
72.986607	31.524959	2018	1	WHEAT	0.255592427169709	8.2937034673853	23.23496277390824	15.76433312064677	56.08251861304589	1.3825186130458809	0.17800020713428577	0.46025808558239556	2.836147628247657	7.5380446713101135	1.4624522441404046	12.29531886826976	103.27036417763958	40.34519421373685	Loam	1664.7555839137644
72.989071	31.525099	2020	1	WHEAT	0.056	8.5	23.6	16.05	56.0	1.4	0.204067059	0.53602857	3.09	7.26	1.69	17.88	91.18	41.13	Loam	1800.0
72.999758	31.505648	2019	1	WHEAT	0.4102771438135645	8.263394381719563	22.503289635108572	15.7971352742061	51.89261886292729	1.4211934419661634	0.0959106536879162	0.32471379493308705	2.9897023566449863	7.647532306941599	0.8556618247456182	8.790300097204133	113.15969534837623	38.056799175847296	Loam	1840.0
73.012909	31.48554	2022	1	WHEAT	0.64	12.4	27.1	19.75	55.8	2.1	0.09140487	0.191006348	3.39	7.63	1.89	17.18	100.55	36.75	Loam	1800.0
73.002387	31.518194	2020	1	WHEAT	0.056	8.1	25.4	16.75	56.0	1.4	0.178859711	0.460413711	2.08	7.51	1.61	8.44	108.57	41.65	Loam	1600.0
73.018337	31.527428	2021	1	WHEAT	0.6393084126180408	12.11215072533468	26.792523785412236	19.452337255373457	56.84673009443264	1.9308412618040798	0.11087120885110699	0.30297495378436917	3.0891594888477467	7.37560716094082	0.7531770158738851	15.812531291930505	114.75776239018646	38.98410666346049	Loam	1930.8412618040797
73.01298	31.48021	2018	1	WHEAT	0.3103648188732062	8.327604380793824	24.34140657119074	16.33450547599228	55.81380219039691	1.2	0.10047808290493768	0.24899480756898842	3.304114304968029	7.327408795281698	1.5430725526504996	11.61706621731812	91.28053115426232	40.05555834876462	Loam	1725.5208761587646
73.00254	31.516787	2018	1	WHEAT	0.04	8.1	23.0	15.55	59.8	1.5	0.217897661	0.534740842	2.71	7.44	1.76	13.43	94.41	44.22	Loam	1780.0
72.989132	31.524456	2021	1	WHEAT	0.6369984494468119	11.559565845107329	26.79984494468119	19.17970539489426	56.4395038229798	1.8799379778724754	0.11443400295387615	0.29740389002648204	2.9518201358301788	7.478055819914772	1.766173661957069	13.530046516595643	90.36581703472379	41.434747153024006	Loam	1800.0
73.012967	31.531388	2020	1	WHEAT	0.06147937450298887	8.616832114686614	25.79193707727331	16.229324308732373	63.79340961268481	1.3777904476147647	0.1259524556706518	0.38050972153883006	2.5839281440777593	8.037212877975747	0.50442000125027	16.279855481071163	87.40066931696144	33.65374918517881	Loam	1600.0
73.027935	31.52103	2019	1	WHEAT	0.23623392629178297	8.232524945802782	23.46747505419722	15.85	56.0	1.4662624729013907	0.18427537672399966	0.46190806780606763	3.453152711369152	7.746201843836599	0.7093937093520861	18.243273969498734	86.07757104171776	42.054586334005684	Loam	1806.6262472901392
72.919	31.461	2018	1	WHEAT	0.03662158780813927	8.056101177513256	22.788852561188534	15.799422269100129	61.50531737587267	1.6751549870416367	0.14085131944964346	0.39454872090340987	2.8223426966877514	7.7549164614810095	1.9099944363699215	15.971273534807196	85.1127148994159	41.73608820098889	Loam	1600.0
73.000318	31.507703	2021	1	WHEAT	0.6659555265562347	11.658413526964722	27.22920676348236	19.44381014522354	54.58167936572776	1.8940590752806745	0.17373560464492516	0.4480622267789499	3.3107434505062123	7.518562884999002	1.2019316354500773	15.15540663725438	94.98877538770545	42.05	Loam	1698.811815056135
73.000298	31.496104	2019	1	WHEAT	0.42612371064418353	8.403421772830312	24.583931456514243	15.344974578100537	56.66826857564625	1.32350631448648	0.1885118368401373	0.4611830271663875	3.0639410284818442	7.8191409894264075	1.4686082845781392	16.795242430024192	94.06168896252098	36.95091812515436	Loam	1640.0
73.01309	31.48102	2022	1	WHEAT	0.64	12.3	27.1	19.7	55.9	2.0	0.177144	0.408486	3.05	7.37	0.82	13.42	83.14	44.91	Loam	1600.0
72.918	31.462	2021	1	WHEAT	0.6355205542567309	12.408221702692376	26.90411085134619	19.656166277019285	55.32740183612994	2.0520554256730947	0.22593050124107816	0.5718348297383242	3.2004133888414144	7.193836026687512	1.1694538062428375	13.993023071245455	99.41592255240234	44.80561662770192	Loam	2000.0
72.989616	31.52459	2022	1	WHEAT	0.6436514297770828	11.93043619784924	25.64800324834067	19.01881810980491	59.34150669951204	2.104435851950416	0.07070128084632778	0.1992216607876704	3.234369767965751	7.723757840523552	0.728662302667991	18.28412399803909	92.92797956200931	42.42933882663207	Loam	1800.0
73.013506	31.531006	2021	1	WHEAT	0.6266300948854517	10.888365077436626	27.349697810781425	18.90374067711155	57.53362162654559	1.8323644057346793	0.28423064249651286	0.6946691029970102	2.8735037586171246	8.337161788741417	1.6185006249599152	14.185550143286456	79.38189777570096	40.68476710051098	Loam	1680.0
73.023313	31.481273	2020	1	WHEAT	0.04786245628615502	9.35147065113862	26.10779817278449	16.289755903115086	57.839279773801614	1.3883447253697916	0.22575447703731608	0.5035428413860111	3.4760348491113953	6.770452894424245	1.185916820027123	18.992217162161747	100.43294191468546	35.922872618092086	Loam	1600.0
72.90254	31.44393	2021	1	WHEAT	0.6256737791624516	11.896969732991968	25.699495428906225	20.315316900396645	51.71062270598445	1.8985034061680743	0.21595761989502996	0.5449466565117848	3.261268650400031	7.499951737964674	0.5460264419843937	12.535591806005485	96.68960697975604	37.92846525036964	Loam	1600.0
72.99678	31.47369	2021	1	WHEAT	0.6438683854742419	11.25214270366713	28.73447710920725	19.5339731670967	54.71827501120734	1.7844229685308979	0.14783726589350915	0.3820830909423786	4.124149960526134	7.228066341301278	1.2054657509097535	14.589410353129477	87.32873908035906	34.464131167341634	Loam	1680.0
73.032693	31.517658	2018	1	WHEAT	0.05368621764471888	8.84183661178852	23.307612188809298	15.663149852999753	60.41695808293308	1.4546955863025965	0.09680497284642553	0.2460902482798574	2.665117198251133	7.661324345858865	1.2107405390725758	13.95973769488489	81.2289892518694	38.66765174723029	Loam	1700.0
73.022085	31.481742	2021	1	WHEAT	0.6289420071245634	12.229877032685591	26.88734629085699	19.55861166177129	56.719508130742355	1.9149385163427954	0.13986307087144606	0.3452617661807217	2.6513883382287107	7.5951669970627735	1.0081721542401731	15.774641009939984	97.09600794449722	41.16949146678605	Loam	1914.024593462882
72.99231	31.52755	2020	1	WHEAT	0.055312243837591965	8.701531586928406	23.26882609906999	16.1084158750988	56.954800925393215	1.4193983467781734	0.2568035097641003	0.6685755696373644	3.4537230408357456	7.920742147111809	1.1027463170695968	11.944812055369624	104.11911455073783	46.195185015875495	Loam	1800.0
73.012013	31.488027	2021	1	WHEAT	0.6547076879510885	12.327592852015446	27.506459240222153	20.46705117679702	54.255823330551934	1.7564134813421803	0.15783075579662148	0.4419777264575891	3.9893742788440836	7.1593291427341	0.9532886895802883	10.169429213375807	86.81154070976429	36.345701149103604	Loam	1680.0
73.000298	31.496104	2022	1	WHEAT	0.6235824824343901	12.050944145397066	27.346630552320576	18.951047384567023	61.11016594186285	2.0398212434403145	0.21356021253935473	0.5213841785241866	3.3527847625672544	8.35414838658571	2.0287869551752244	8.687624537096285	82.63040958999302	39.437825219940294	Loam	2200.0
72.999493	31.52572	2022	1	WHEAT	0.64	12.4	27.1	19.75	57.4	2.0	0.299736261	0.661637314	2.85	7.23	0.82	19.15	83.15	35.29	Loam	2200.0
73.011458	31.48869	2021	1	WHEAT	0.6148057547753791	10.971315565102802	27.699194458653256	19.245095506268367	56.509449311232444	1.8798782003167545	0.13570333425346354	0.38422752367021823	3.060335641301298	7.777722445911091	1.1453801314443754	18.742603283780117	99.13012097770492	37.65581325386012	Loam	1880.0
73.024647	31.481752	2018	1	WHEAT	0.20946190904954448	8.28829101005505	22.788291010055048	15.538291010055051	55.98829101005505	1.4058544949724752	0.13043239156205613	0.3117240490153857	2.29	7.758805421732109	1.0257597778788914	12.189756674928386	88.58697150308254	41.15521515459078	Loam	1798.829101005505
73.000977	31.495682	2021	1	WHEAT	0.6807486634528284	12.438747338389181	25.211308875651262	19.511600069307526	59.59413415742459	1.5574253657196362	0.1634957796676992	0.45295464252339745	3.3743710073164794	7.600612498317167	1.5209226544114152	15.532766184160794	106.47968047553306	41.244856941005736	Loam	1400.0
73.032454	31.517384	2022	1	WHEAT	0.6415658639411012	12.133776153323595	30.082258750832104	18.951634410959283	57.22446918766386	1.9405802166231152	0.07861748975555012	0.18089428567434	3.161487673716994	7.927182869120614	0.5868005524897051	9.088519430616213	98.6596610030781	38.146813588591776	Loam	2000.0
72.99665	31.47302	2020	1	WHEAT	0.05680910713363899	8.935657755201154	25.80445141275232	16.6997507918013	61.58893640606887	1.3280169961970083	0.1603097710412237	0.49050939208352623	3.6792149396274922	7.414907854996326	1.4846891619413847	17.472732453646078	85.42916392913779	38.81495344971357	Loam	1720.0
72.993111	31.524784	2020	1	WHEAT	0.056	8.3	25.6	16.95	56.0	1.4	0.115749694	0.373038644	3.84	7.42	0.5	18.12	96.83	35.68	Loam	1600.0
72.99277	31.46649	2018	1	WHEAT	0.19184206743292292	8.083684134865845	22.24315782988501	15.163420982375428	60.33789478007665	1.5	0.1659891402926539	0.42567966972813903	3.1720000821456527	7.80215789149425	0.9079472462834368	14.61900006160924	97.4179488891965	38.74836800275832	Loam	1575.684217011499
73.020611	31.52604	2021	1	WHEAT	0.638	12.0	26.6	19.3	55.8	1.8	0.110045321	0.354694355	2.39	7.53	1.93	18.21	91.33	36.1	Loam	1680.0
72.89543	31.45435	2021	1	WHEAT	0.6596368667879918	10.784970295358765	26.637395105825327	17.867110650303747	55.355531255650355	1.845864698861234	0.13170988662234212	0.47399330749235663	4.074220695706781	7.029642297373339	1.3798835950892006	16.93377191226121	119.32734332287139	39.200514331707566	Loam	1680.0
72.98845	31.524393	2022	1	WHEAT	0.6176803831500625	12.59712599357264	27.647032179140915	19.213584987012226	58.18079231662521	2.12242269321094	0.08434803940086745	0.18119019474000003	2.96572123101655	7.444085766511208	1.3625228848654094	11.548484548363115	102.83647472518501	40.20009634908871	Loam	1800.0
73.000508	31.523944	2021	1	WHEAT	0.6384475584275098	12.172169865353345	27.10685350565059	19.639511685501965	55.085876876654524	2.0068535056505903	0.24986351268975343	0.6136055935981948	3.1469367280594494	7.322014440490747	1.1212874787212594	16.501556717242025	104.88998898004488	42.822189436647534	Loam	1762.741402260236
73.012229	31.487701	2020	1	WHEAT	0.05922941081726557	7.482633313332317	23.524220598485183	15.277670152496231	57.2246956131661	1.356425346528993	0.2005794199753487	0.5413811092736402	3.3219228505942837	7.532258288323652	0.9815357530158358	13.615977109923472	80.34557630151458	45.907972500479865	Loam	1600.0
73.000426	31.5047	2022	1	WHEAT	0.64	12.4	27.6	20.0	57.4	2.0	0.118251979	0.227250042	3.89	7.83	0.85	16.73	111.98	40.34	Loam	1320.0
73.000191	31.506781	2022	1	WHEAT	0.6138310371397232	11.97395398826786	28.417394756399034	20.713517180851827	55.029677540204126	2.1090303428171024	0.2227637685862171	0.49597081072721083	2.2841391848555963	6.855391458370582	0.9039250904233413	18.498909659462484	80.38493096376534	34.95810223817075	Loam	2200.0
73.002387	31.518194	2019	1	WHEAT	0.4	8.5	24.2	16.35	56.0	1.4	0.230444327	0.575528903	2.66	7.44	1.16	17.97	106.69	39.71	Loam	1700.0
73.01298	31.48021	2018	1	WHEAT	0.061978560922904165	8.29655448579151	22.832896830238727	15.829497899849764	55.71081194868365	1.2013713523298286	0.08099635524720034	0.2201309357630377	3.522076488875479	7.15671618021192	2.053630698299936	15.96765141055647	77.62389421884177	41.59575582978533	Loam	1680.0
72.99379	31.525527	2020	1	WHEAT	0.3064535604141836	9.865124561016179	24.89768684152427	17.381405701270225	55.913487543898384	1.5730249122032356	0.2264046191595987	0.5795203397104166	2.9403274034235594	7.86758185085589	0.7871192191607432	17.411444841965825	98.66269398045364	40.12120462302586	Loam	1686.5124561016178
72.918	31.462	2021	1	WHEAT	0.633	11.4	26.4	18.9	53.5	1.8	0.184405	0.563241	2.23	7.03	0.47	10.25	86.58	44.73	Loam	2000.0
73.035336	31.51572	2018	1	WHEAT	0.039312910533865805	8.554919207414258	23.539575018412826	15.744728504882765	63.74324171531803	1.549410480331096	0.0926212366522071	0.20362242152336038	2.2494684093172883	7.834136262361941	0.8909315461595428	18.33635395535836	116.60468967593087	43.41450957114355	Loam	1640.0
72.89976	31.45174	2019	1	WHEAT	0.3840921589122621	7.666995104712274	21.78636828582978	14.19149577175076	60.554448594630756	1.6744636427238464	0.1820250121707652	0.5075374878387089	3.0638420264133543	7.39430992916547	1.4045451957922666	17.555318039237964	80.78039534258109	43.63830888752623	Loam	1700.0
72.99282	31.45542	2021	1	WHEAT	0.5917610690017545	12.02557187064158	26.907781490612226	18.042076738641576	56.305051842620145	1.9525035087128912	0.12415636213196127	0.37057681636507084	3.232261604419264	7.195962370107377	1.7880503687953435	14.264192972345958	113.78502596108498	33.08954879760156	Loam	1680.0
72.918	31.462	2019	1	WHEAT	0.47685429977024885	7.957917428925297	22.844727071207654	16.214851443055636	65.16074708285363	1.676665205698078	0.18998049936398706	0.5800732934233823	2.2226580182995024	7.2655351318417285	1.5544931551333505	20.821906536369344	115.09967888230692	39.0962123362735	Loam	1780.0
73.01256	31.485653	2021	1	WHEAT	0.635	11.0	26.6	18.8	53.5	1.8	0.053148314	0.161328416	2.77	7.79	1.53	12.46	105.72	38.27	Loam	1800.0
72.99131	31.45091	2022	1	WHEAT	0.6374591967917683	13.381557398825281	27.888326127123502	20.33507492560455	55.03465267605375	1.8502491752634422	0.214388597344393	0.5017533891109079	2.076624464354982	7.318724471681543	1.4862540357883318	9.088889922635824	96.59895066270622	38.9291434334381	Loam	2000.0
73.000298	31.496104	2019	1	WHEAT	0.4139841329122221	8.557877306855723	22.703072641005164	15.915545815030569	57.09259895431779	1.3059480678138595	0.1802580709311657	0.46073183327639716	3.09867342172225	7.419294577947958	1.554579032648467	17.217625441107035	99.81956917355384	35.42521335054927	Loam	1640.0
72.99379	31.525527	2018	1	WHEAT	0.04552895628966149	8.466639747327845	23.342062007142502	16.463390615685903	53.9023276591934	1.4572186025300828	0.1704669834680313	0.5164708754518946	2.564774216242933	6.991497247867135	1.8112228054924577	14.674273160489317	112.86203150924611	34.76731935245389	Loam	1700.0
72.99338	31.45213	2018	1	WHEAT	0.25380053852211126	8.149372351752191	24.449372351752192	16.29937235175219	60.2253138241239	1.5253138241239048	0.22643038697564644	0.5227431199697783	3.625955331985816	7.55683403953275	1.072015404200041	13.350954935424493	106.7393569058928	39.754609154875894	Loam	1574.937235175219
72.917	31.466	2018	1	WHEAT	0.04059698344975517	8.132308306342683	23.07029230153096	16.134730823360975	60.44048738012135	1.5171497505192548	0.15120985885903152	0.41317394490793247	3.5358145181734524	7.428525532134462	1.9711929835044018	10.59912820802651	113.8114197225413	33.07435643518328	Loam	1640.0
72.999758	31.505648	2020	1	WHEAT	0.056	8.3	23.6	15.95	56.0	1.4	0.076721475	0.218812995	2.34	7.28	0.54	9.75	111.39	42.86	Loam	1720.0
72.993111	31.524784	2022	1	WHEAT	0.6656107823878484	13.11090301562521	27.230253284079886	20.329615656093303	57.976208693681535	2.1298821129273566	0.10489782626139577	0.26197344592907146	3.986147246014673	7.584654713952139	0.852441903245907	16.136492475522093	91.30773226848645	46.191289531281406	Loam	1720.0
73.18777	31.44515	2021	1	WHEAT	0.5978090816688437	10.404279263747815	24.104376646725743	17.15394362878469	53.13914633731585	1.7944189288694954	0.17820037262921049	0.4206614273419234	3.341381804068062	7.236435664681949	0.8295490568720053	14.001212461381128	97.96732345119709	38.34352181569737	Loam	1680.0
72.993111	31.524784	2021	1	WHEAT	0.6513483158263761	11.516058235376526	26.26293473463392	19.926425560827116	55.86684104974756	1.8342396165165775	0.15484097351947174	0.37391668624974517	3.615321187902269	7.991579248134758	1.6432194690978783	9.968862929102695	94.92449194308846	43.56405011376555	Loam	1680.0
72.98511	31.54178	2019	1	WHEAT	0.4054352855989531	8.260467893591526	24.401146030257294	16.91149946685405	63.29823629901185	1.6191028852325562	0.18202478269854622	0.48123400823837137	2.8312675219207284	7.661286710164617	0.5286879895403699	12.177624046617675	104.91243547318905	43.93035539295803	Loam	1600.0
73.027935	31.52103	2022	1	WHEAT	0.64	12.4	27.2	19.8	57.4	2.1	0.111832574	0.269729826	3.3	7.08	1.42	17.05	90.84	44.98	Loam	2200.0
73.002098	31.520434	2020	1	WHEAT	0.057860794300120345	9.156901081436535	23.27272205467032	16.102100489369445	53.07109548591297	1.4074321581570357	0.2588675153305089	0.5984410151912889	3.9094216700443565	7.312042286594696	1.5881638045431112	15.592963122807404	86.01719308913037	38.29816986657836	Loam	1600.0
73.000318	31.507703	2020	1	WHEAT	0.056	8.3	23.7	16.0	60.7	1.4	0.219484672	0.597520148	2.56	7.0	1.44	18.06	106.74	38.23	Loam	1600.0
73.002471	31.517618	2018	1	WHEAT	0.3013914997840147	8.0	23.602782999568028	15.801391499784014	56.02345911091912	1.511729555459562	0.1978702976410013	0.5080824505789072	3.109562911523883	7.630954411307898	1.3638961993952412	14.825065794557169	101.77673223391396	38.42972338023521	Loam	1666.4811333621315
72.993111	31.524784	2019	1	WHEAT	0.6	8.2	24.0	16.1	56.2	1.6	0.097659625	0.285129186	3.17	7.05	0.69	14.72	106.61	40.93	Loam	1640.0
73.033444	31.518365	2018	1	WHEAT	0.5	8.1	23.1	15.6	56.2	1.6	0.121027619	0.277920502	3.38	7.08	0.68	9.7	103.98	39.15	Loam	1700.0
72.997346	31.525066	2020	1	WHEAT	0.056	8.1	25.0	16.55	56.0	1.4	0.189958297	0.545844324	2.22	7.88	1.04	11.51	92.55	40.23	Loam	1800.0
72.996695	31.525014	2018	1	WHEAT	0.14903844124731644	8.221153823608129	22.84855772048984	15.534855772048983	56.13942308819594	1.4394230881959353	0.15154579948279234	0.41344479419628877	2.116634602984471	7.214567316146951	1.6042788602449192	19.46947118371923	94.0363468505088	38.9529330062568	Loam	1727.8846176391871
73.00104	31.509428	2022	1	WHEAT	0.584945755510963	12.82459948174036	28.465147382662746	20.90958063688745	56.70490439014057	2.0402597307461146	0.13002961726483647	0.2796525033078677	3.4138306369152076	7.767662924095121	0.6234013528539796	17.552548193215877	72.38375773719132	37.04557012304975	Loam	1800.0
73.033194	31.518148	2018	1	WHEAT	0.2869665479423481	8.443009094364372	23.274407275491498	15.858708184927934	55.8744072754915	1.6	0.17733280955025066	0.4208185358746125	2.488863266369555	7.361504547182186	1.5087325426212146	16.75806998859757	85.22080870018331	40.8792245927919	Loam	1652.5592724508501
72.917	31.466	2019	1	WHEAT	0.39794143330913323	8.526421972943089	23.215890886810858	15.564582586522976	63.17883019303944	1.6377833751880728	0.06290448549548576	0.18873646257067583	4.008329649474468	6.863767529795638	0.7386940620894007	8.526489044498636	85.7405337161289	35.95210824287838	Loam	1600.0
73.001021	31.522819	2021	1	WHEAT	0.6487320533581762	12.106691763780432	27.229239800598307	18.082814120791113	52.062698263809544	1.814729538146051	0.13857360181000067	0.340219892153739	2.739221479294805	8.083505842314672	1.1548972392992176	18.18226323880031	117.70607051282602	45.15142906380494	Loam	1800.0
72.89543	31.45435	2018	1	WHEAT	0.03	7.8	21.0	14.4	59.9	1.6	0.26288	0.614989	3.33	7.9	0.54	15.17	80.95	41.09	Loam	1680.0
73.018982	31.527172	2019	1	WHEAT	0.46081717055108457	8.217847830727163	22.248060382989507	17.651560003764338	59.982568034949125	1.4141011148346625	0.0876795857672193	0.21400505326228136	2.4535432761636238	7.930811169954784	1.552976600478299	10.401805230305605	80.43670924571373	33.86298060276676	Loam	1700.0
73.001123	31.510026	2019	1	WHEAT	0.05088429424036847	8.227892643990788	23.536053678004606	15.881973160997697	56.0	1.368026839002303	0.1629553051588465	0.4423890119929658	3.3684965215426046	7.301973160997697	1.543124751927866	14.40398608617042	99.58990953831766	38.29898807074749	Loam	1806.3946321995395
72.99302	31.45229	2021	1	WHEAT	0.6271538674131107	11.807101572912803	26.7035507864564	19.2553261796846	54.51657033679654	1.9011835954854672	0.19112862862697227	0.5133425270415463	2.6265978539053805	7.94482246067718	1.5426039100680278	13.32088355105751	99.5730277215182	43.37094411268398	Loam	1901.1835954854673
72.997357	31.525459	2020	1	WHEAT	0.06133162332718515	8.29708518537336	25.12948328321231	18.30177542351563	55.10105840763543	1.3723763618647187	0.19968493254177694	0.48771311605697926	3.459207887607696	7.494781724034697	1.2187510982010346	14.191019523910253	118.67275991385468	37.44573264452415	Loam	1600.0
72.89326	31.44968	2019	1	WHEAT	0.04	8.8	23.0	15.9	60.4	1.4	0.340028	0.716974	3.64	7.81	0.91	10.43	89.43	38.32	Loam	1680.0
72.90198	31.44393	2020	1	WHEAT	0.25638808785773337	9.511326955962119	24.742108272764284	17.1267176143632	58.069690038482264	1.5384373663956707	0.20867989116609093	0.5059008012237749	2.5303513787940473	7.526539065840108	1.2477346088075763	16.659024422831926	91.36119126762893	38.54643907653109	Loam	1869.2186831978356
72.985933	31.524268	2020	1	WHEAT	0.4426982543477581	10.194631976691786	26.26442999028825	18.229530983490015	55.91610406992464	1.6657719961152977	0.21918040112263906	0.6146847620413111	2.6173817175782776	7.294899006798229	0.8357719961152977	8.862013694270065	86.03784593538188	39.33980144124388	Loam	1653.1543992230595
73.019736	31.482384	2018	1	WHEAT	0.5070886204716588	8.88204530581418	23.65921186225987	17.676320554782894	63.57411903980705	1.4234763304369416	0.2066024751790666	0.5313482046531267	3.9419531994268455	8.053212563203978	1.72491489500553	13.071431326156949	83.829567076933	38.49961716371926	Loam	1700.0
73.002471	31.517618	2018	1	WHEAT	0.050069531068034655	8.186888128635308	24.53577818839772	15.856377826898314	53.76378715807138	1.310289628604481	0.1641089381900651	0.4329221047701952	3.6551427030195724	7.838472878473815	0.6438969616378883	8.482796757042143	86.85224465732247	42.627306282376054	Loam	1700.0
73.01451	31.530432	2020	1	WHEAT	0.05524183417395828	9.469693029127917	22.910083858646043	17.038001226741326	57.73677044165801	1.422536482843453	0.16086020908276552	0.37295190721823807	3.8887853102853103	7.671418179564691	2.0284590006643883	16.96678404763831	112.28002914326879	37.97130242709975	Loam	1880.0
72.98442	31.44842	2019	1	WHEAT	0.4990320761821655	8.43422167036483	23.985613011770617	15.400322012167475	59.23718396979009	1.426381590337571	0.06588251964649675	0.159437558992311	3.679506542197907	7.692634194718578	1.6190773359888142	13.873743404792638	96.07634673389421	37.53419613361094	Loam	1860.0
73.022772	31.481471	2018	1	WHEAT	0.029564745984806916	8.18217703059524	23.8966523729518	14.722121542807	53.995710845344504	1.608029122065391	0.08790451023890905	0.24967950186358548	1.9491541456880508	7.787642222046834	1.1474894096883563	9.105418782787732	109.10121708377393	39.71586006523764	Loam	1780.0
73.013021	31.484864	2022	1	WHEAT	0.64	11.2	27.6	19.4	55.8	2.1	0.088753954	0.266401439	3.47	7.98	1.17	12.35	98.55	36.36	Loam	1800.0
73.011329	31.532595	2020	1	WHEAT	0.41035304576125314	10.119598880762254	26.15979944038113	18.13969916057169	55.88804011192377	1.6239197761524506	0.21966456529423012	0.5648529205070889	3.087125792941017	7.353919776152451	1.1168942630208705	16.23702551313158	101.64386669913432	40.53817136203448	Loam	1644.7839552304902
73.018337	31.527428	2020	1	WHEAT	0.05292497564993577	8.461366004749582	22.56307984161083	16.7638309702525	57.08449158518036	1.461717770145345	0.13892685889350656	0.3343089466577014	2.779073189761111	7.2718432996908415	0.9104102741201492	18.34092116654412	109.35306583963916	41.83394536120344	Loam	1600.0
72.919	31.461	2020	1	WHEAT	0.057056452074018264	9.280400224985483	23.743430933665657	16.113758466406516	56.44687915486258	1.4468392188593167	0.11419449418898446	0.34302327735624516	2.8275516518906114	7.386772140253472	1.5138411417921662	17.602917784926536	102.54800107144817	37.46484192172475	Loam	1600.0
72.997315	31.498928	2019	1	WHEAT	0.42587948907178885	8.160037234309018	22.612119149788857	15.386078192048938	60.56401489372361	1.4	0.07883201229294454	0.2392922951730707	3.376401489372361	7.885587340334935	0.6496580855220674	16.106415100765908	103.83725107278298	43.1317840410077	Loam	1716.8178724683285
72.999758	31.505648	2019	1	WHEAT	0.3794142181852231	8.066622936252019	21.32785976744033	15.760476719241312	54.19278294496391	1.3961890750365242	0.09441233154304073	0.2962765913932923	3.0140884481197396	7.336943732317225	0.8705544859224352	9.66159032809294	116.42381129983355	39.81254760707491	Loam	1840.0
73.00692	31.47885	2022	1	WHEAT	0.622174513864103	12.725675856213432	26.26627904674339	20.553045331028454	50.44208932473736	2.198190694996044	0.1761955209049422	0.386073632213358	4.045037642882075	7.168503469093408	1.0624221430183096	18.15888833760092	100.26222213544725	41.0558726594057	Loam	2080.0
73.000191	31.506781	2021	1	WHEAT	0.635	12.0	27.0	19.5	53.5	1.8	0.211399183	0.570304889	3.09	7.69	1.75	17.32	109.98	44.7	Loam	2000.0
73.032454	31.517384	2020	1	WHEAT	0.3713139074156828	9.795502966504959	25.94643984848309	17.870971407494025	55.90037475279125	1.599250494417493	0.07095048037463124	0.20134839408811617	2.727042402712331	7.4613116347693875	1.1274516810194766	17.38138953509087	94.64968249918759	39.80835403748172	Loam	1699.6252472087467
73.002483	31.515341	2019	1	WHEAT	0.4	8.6	23.0	15.8	60.5	1.6	0.197207682	0.558441541	3.47	7.3	1.23	19.65	111.29	41.35	Loam	1640.0
72.997315	31.498928	2021	1	WHEAT	0.6636111566434796	11.389243727774831	26.40500519431543	19.37257361705113	55.42242091627859	1.8390665050992019	0.06011772361220589	0.1953249553754522	2.8286054393388715	7.130483299462041	1.7181393058318601	19.689881848650213	84.03533120932725	34.662725548979225	Loam	2000.0
73.000169	31.524346	2020	1	WHEAT	0.056	9.0	25.6	17.3	56.0	1.4	0.257361144	0.671492963	2.17	7.27	0.45	17.09	92.16	42.51	Loam	1600.0
73.026187	31.521335	2018	1	WHEAT	0.25942996717115463	8.0	22.06095276865866	15.03047638432933	56.0780944626827	1.6	0.1673150552446156	0.4567138200736338	2.354287458963943	7.339714983585578	1.515907979866829	14.55788274018845	112.0299633617572	37.50589169620336	Loam	1655.6188925365384
72.994997	31.525459	2021	1	WHEAT	0.638	11.0	27.8	19.4	53.5	1.8	0.182742424	0.491669781	2.11	7.82	1.48	15.15	105.28	35.88	Loam	1800.0
73.035336	31.51572	2021	1	WHEAT	0.5836697487769349	10.81604996339784	27.181551873928793	19.459970376144312	51.76606214197804	1.7620495765600208	0.1442903687144364	0.3431394470973339	2.510144026760902	7.106525170004772	1.3110761468805678	15.209202663488131	113.19577491808448	41.966382446551485	Loam	1320.0
72.9945	31.46049	2022	1	WHEAT	0.5838157293331223	11.966719080156876	25.983684521453725	20.27167429575973	56.800099386982026	1.9219356809715045	0.1892726223748341	0.579225249222169	2.9151398200599767	8.248719826037359	0.9677451777829582	18.66397445138289	93.75837845191924	43.417631920344135	Loam	2200.0
72.55	31.273	2022	1	WHEAT	0.646714134265143	12.728428737074497	25.333342446704023	19.73308160063519	58.96157802971092	2.070581882152805	0.06843357269758368	0.2420340863114499	2.1952213176209336	7.834448031858378	1.025437176226495	20.685356502531256	88.94689071575404	36.7157338928925	Loam	1920.0
72.89976	31.45174	2021	1	WHEAT	0.6427440810865906	10.457646660039213	27.22883350620016	19.439774288105554	52.19318119069576	1.784157643980242	0.18434778008148156	0.4947397873957454	3.7598045376497424	6.818682009962253	0.8147693943655101	15.18977484131335	98.26691198680906	42.28748812145268	Loam	2000.0
72.98349	31.52347	2020	1	WHEAT	0.05870726133911818	9.026991529441473	24.60607131764622	15.656497385571052	61.649783075382544	1.2919961292243618	0.09053819831646888	0.2688543450797892	3.6420012050475643	7.599792073441357	0.5484315518279806	8.663493403793417	98.73610579686343	41.90534232959355	Loam	1600.0
73.018337	31.527428	2022	1	WHEAT	0.6084442521540415	12.637428308863306	26.413651484113135	20.862803909289234	56.87406590286335	2.034928380097164	0.12806156401473467	0.3555474878499007	3.3813969132482162	7.0693935156456655	0.4939851566799491	19.576905512152027	117.11579322680471	34.85101709092341	Loam	2000.0
72.985933	31.524268	2019	1	WHEAT	0.4048174818246765	8.222917616579462	23.68223483723834	16.023412835448845	61.50079444859937	1.6207022784357121	0.1260393368538837	0.3120737644413753	3.4016359445660713	8.12214693856756	1.0053589028898076	20.184520275850268	114.0108406236252	38.26664286997184	Loam	1640.0
72.986607	31.524959	2020	1	WHEAT	0.0560116941063753	8.038633675129846	23.791017644820656	15.906321791096964	52.94981857554443	1.4125238779382987	0.2244146477018723	0.6059623615821415	2.6941268222241503	8.07896031830568	0.5159883151579641	11.360884237415986	112.81157154310422	35.21322521456572	Loam	1600.0
73.013021	31.484864	2021	1	WHEAT	0.6377381274134588	9.797638996344524	27.283337837884247	18.540488417114386	54.75953861019109	1.9642876448075346	0.10359868847502512	0.28698934301595946	3.1216716216726725	7.577386679595687	0.8623853282304121	10.848116602536717	98.18810038615342	37.192369111847114	Loam	1709.5250965383566
73.033444	31.518365	2022	1	WHEAT	0.6618954401225878	12.664011558119368	26.46778251349443	18.426866417715782	56.86635478933832	2.073178925686955	0.14673847393897474	0.3754177027281822	3.910645245938574	7.461389760898228	1.5505464130793392	11.814914521257014	98.42517196079388	41.17066286091345	Loam	1800.0
72.997352	31.49953	2019	1	WHEAT	0.4	8.2	23.1	15.65	56.0	1.6	0.173925839	0.50584542	3.94	7.96	0.4	10.32	96.85	41.84	Loam	1600.0
73.00517	31.47777	2018	1	WHEAT	0.1683500252689749	7.928694430406125	22.678263923984687	15.303479177195406	59.65738886081225	1.6	0.1847277725395177	0.43030567755574567	3.113048670773969	7.410609734154793	1.6023458101701062	11.671836227629163	97.32599359132024	39.59309262106957	Loam	1725.738886081225
72.55	31.28	2018	1	WHEAT	0.04	8.0	22.0	15.0	60.8	1.2	0.052117	0.128584	2.64	7.58	1.61	11.26	94.3	44.62	Loam	1700.0
72.98845	31.524393	2020	1	WHEAT	0.05554324727681206	8.563848265127678	24.983556425058755	15.461549282780535	56.91476011721041	1.4071208756206193	0.20821187479259978	0.5712096104158222	3.453651238865718	7.304013119160627	0.6029401714367362	10.677010104500814	102.6086006756562	45.52457897537934	Loam	1600.0
73.18777	31.44515	2020	1	WHEAT	0.058844117708508364	8.045724476895401	21.852007064362443	15.716509907592584	59.18205867408328	1.4206116268050306	0.14291881537872533	0.39425627004624375	2.5644830594149997	7.711636532879049	0.9571573625550392	8.75237750140928	99.83366674291094	36.84580161228502	Loam	1800.0
72.992227	31.525182	2019	1	WHEAT	0.5050878854849807	8.03893184502566	24.627777405041783	15.927011647623665	53.68583418304605	1.6523923694641094	0.2274346721638735	0.5229485821252565	3.464395630294525	7.120687841031496	1.1265821285817392	18.596135999755806	96.97871938896432	36.934545805095205	Loam	1820.0
73.000298	31.496104	2021	1	WHEAT	0.6949105578154551	11.227389298222239	26.88226027114624	19.53270852911367	53.794766529061874	1.7552173714232917	0.14828952704204684	0.3942794608428543	2.0759831066523775	8.419676492845264	1.0142577947489828	17.411594887524927	92.13451749510037	46.319778786232646	Loam	2000.0
73.000318	31.507703	2019	1	WHEAT	0.3970508675527273	9.119212290735463	22.314199635963185	16.488953420202574	62.165914796754514	1.2194743706678062	0.20991564761900114	0.5392264837487828	2.246520140524991	6.81320929151205	0.8466748032583528	11.724737885284473	86.62247974119622	45.368474032628306	Loam	1640.0
73.01221	31.485726	2021	1	WHEAT	0.689	8.1	27.0	17.55	55.8	1.8	0.18857374	0.487543973	2.63	7.37	1.47	11.7	104.44	40.69	Loam	2000.0
73.023527	31.523807	2021	1	WHEAT	0.6971618816879444	10.962844824834802	27.87680855662616	19.377967915836972	55.170681613163026	1.8228335948332313	0.09634396833902212	0.28356619858698084	2.6617367569460484	7.792540230924283	0.7505732675045943	8.369327593481446	109.41047866766604	39.30374069246996	Loam	1320.0
73.01346	31.4813	2021	1	WHEAT	0.06	11.0	26.4	18.7	53.1	1.8	0.066199	0.190568	2.71	7.09	1.27	17.52	101.25	42.71	Loam	1400.0
72.90198	31.44393	2021	1	WHEAT	0.6371400056512453	12.014000565124533	27.199600791174348	19.60680067814944	54.25560305167248	1.9712004520996271	0.17401168705190165	0.4275386861819711	3.151080689451931	7.532840033907471	0.974040486007099	12.474434043587415	103.88101215017747	37.009364091501624	Loam	2034.2400904199253
72.55	31.273	2018	1	WHEAT	0.5151468881025693	8.2538044621792	23.1339135979011	15.594016638860712	59.6582448196854	1.6002109727943734	0.06047593336268224	0.18423052471441298	3.073597806343729	7.401789430315492	0.8140233829878121	18.34330258789598	103.29652191993317	42.36850775940841	Loam	1700.0
72.99379	31.525527	2018	1	WHEAT	0.293468308095377	8.370520342328197	23.216416273862556	15.793468308095377	56.09179186306872	1.3917918630687214	0.1854053295582218	0.5348516859691683	2.714624410793836	7.4383931902541445	1.8486936616190754	14.744624410793836	105.49554391057475	39.22524920604324	Loam	1667.5375589206164
73.001916	31.494835	2018	1	WHEAT	0.14174355673786948	8.0	23.704339313965633	15.852169656982817	55.95652854882749	1.4782642744137457	0.1348834708310629	0.3357220895745764	2.9747771609380065	7.880430015820756	1.7373885804690035	13.103365730625702	102.13074326188537	40.78093834315767	Loam	1502.6114195309965
73.017638	31.527953	2018	1	WHEAT	0.04	8.1	22.7	15.4	55.6	1.6	0.104088023	0.271993348	2.99	7.49	0.82	17.71	85.98	36.9	Loam	1440.0
72.55	31.273	2019	1	WHEAT	0.54	8.1	23.2	15.65	61.5	1.4	0.071001	0.200305	2.92	7.58	0.43	14.82	95.1	38.12	Loam	1680.0
73.00097	31.47443	2018	1	WHEAT	0.05935821677386146	8.271641389404385	21.808745353093883	15.229347042801557	61.754718605912785	1.467983211384463	0.09108977650821783	0.2691369400835489	3.6568636678596476	8.175436344086206	1.5815444733851305	15.291979447574992	103.42970767926961	47.25958785044931	Loam	1700.0
72.99041	31.524661	2020	1	WHEAT	0.0574552291135421	8.001281811219977	24.825140094187883	16.67556477310374	59.76944392523677	1.3547611983729961	0.19829478507674583	0.5239643697493064	3.4702525574653285	7.463906678441321	0.4759316938705072	17.877033264098284	107.58095658391714	42.12047067792239	Loam	1600.0
72.994997	31.525459	2018	1	WHEAT	0.04	8.1	23.9	16.0	61.0	1.6	0.129417509	0.359366897	3.28	7.57	0.85	8.42	95.77	36.05	Loam	1700.0
72.99354	31.46109	2018	1	WHEAT	0.04286534000967098	7.436041287007764	20.503319889774353	15.439230964028168	61.15985589363785	1.4400830247379264	0.14784309196960382	0.3474765274621529	3.148877070219517	7.168197163813888	0.4121055181767217	15.123558105224353	109.89848966163792	43.87397895921781	Loam	1840.0
73.018982	31.527172	2022	1	WHEAT	0.6394708274653219	13.042513439648957	26.393850484228334	20.009232340504788	54.759347484131425	2.002617151233579	0.15410086071381612	0.41149395501354974	3.679909525367129	7.534931801198994	0.8564745315930765	11.327184813485198	95.0976245922916	38.46095877975444	Loam	2200.0
73.001123	31.510026	2020	1	WHEAT	0.056	8.1	23.6	15.85	56.0	1.4	0.122764833	0.368016333	3.96	7.27	1.93	16.77	95.67	37.57	Loam	1800.0
72.99341	31.47055	2018	1	WHEAT	0.3630338655987214	7.875485332362475	22.757584663996806	15.316534998179641	60.03112866690938	1.537742666181237	0.11939822331712543	0.3030604038953809	3.0006613999271856	7.506031600436887	0.8403882658899792	10.734686148964169	110.01441301492696	42.011553063559916	Loam	1767.5485332362475
73.001916	31.494835	2020	1	WHEAT	0.056214976416968716	8.577623363496974	23.64104636071422	16.17317917454728	55.568250918434174	1.372711268313784	0.16038265459598555	0.3917035099165312	2.3082778096272323	7.500051195058644	1.6933592106631326	14.478955212717684	111.6830695431315	41.73866255630132	Loam	1400.0
72.999772	31.503552	2021	1	WHEAT	0.6376950437366483	12.215603498931863	26.869504373664828	19.542553936298347	56.66241399572745	1.907801749465931	0.21867725399989313	0.5299851469542125	3.1327650140220973	7.435743439502759	1.4252501469023993	13.286539950593042	117.46241632946226	38.740132939366454	Loam	1907.801749465931
73.002098	31.520434	2018	1	WHEAT	0.05905316376581136	8.406810408553525	21.835912375337116	14.944191358264373	56.49766484436769	1.472550352249883	0.18690507402303436	0.4650284269774556	2.4955085728115987	7.923075482788705	1.7261374156778362	19.44496178119111	114.6137031130234	45.467144365262044	Loam	1640.0
72.985213	31.524901	2020	1	WHEAT	0.05475874075767915	8.71036741307677	25.06965251322341	17.514550968570003	60.78763622725499	1.3893441518316332	0.2502616596201592	0.6130325258220178	2.874888273338578	7.706859743489748	2.1107998094966267	19.955811201247442	106.9377283608696	44.993673753397616	Loam	1400.0
73.011458	31.48869	2020	1	WHEAT	0.36107814124250875	10.05544186635348	25.18316279953022	17.61930233294185	55.894455813364644	1.6110883732706958	0.1531115972983485	0.3955220451360796	3.4997739508091676	7.814168372004698	0.8644148852519045	18.845852092051675	98.57882882593307	40.39576929125546	Loam	1766.6530239624174
73.019736	31.482384	2019	1	WHEAT	0.041476686580480614	8.267832563757914	23.0560597829392	16.127313705329815	60.71250509875637	1.23654960726089	0.1441945934817642	0.3616453301727369	2.0601535323783753	6.78313112386116	1.3891453866544563	11.985510745018436	97.54700470736871	37.36384612005918	Loam	1640.0
72.99242	31.52723	2019	1	WHEAT	0.6119926570972801	7.9695022947409075	23.822462943268587	15.539409222475257	53.97187761477025	1.4686928698094566	0.22798287995200414	0.5747006094555671	3.6399590646364106	7.664983114732393	1.3857379700141017	17.71837791400225	103.67149381072525	41.79785277195439	Loam	1780.0
73.0078	31.47821	2018	1	WHEAT	0.041283303285615344	7.509992713404962	21.09016418374553	16.467972832126254	58.594005588206436	1.5964099618906786	0.0951954854476247	0.23665949322964386	3.4682888801504057	7.628603081926651	1.9810447075927966	9.440631157928465	102.74944469009078	38.053049148299934	Loam	1600.0
73.009883	31.489651	2019	1	WHEAT	0.4	8.2	24.2	16.2	60.5	1.6	0.221002094	0.550833769	2.84	7.85	1.4	13.76	86.54	41.14	Loam	1640.0
72.99338	31.45213	2018	1	WHEAT	0.05	7.8	24.1	15.95	60.4	1.7	0.167132	0.405545	3.23	7.65	1.73	8.78	90.61	36.29	Loam	1540.0
73.01588	31.48262	2021	1	WHEAT	0.692085892881373	11.168563432580244	27.21546343378304	18.93339398712021	52.05375527237341	1.8570442818749349	0.07942285200123611	0.1841298856971612	2.9075876170322372	7.104725433751261	0.9967333372487582	10.142409768316465	99.63756735427731	31.647263858038663	Loam	1800.0
73.018337	31.527428	2021	1	WHEAT	0.6258819303048605	11.171143371945245	25.428712396378604	18.62920366080911	58.384951489911025	1.768908703482922	0.0759818565677068	0.20384776489826562	2.5239015398602604	7.52874497561574	1.3098841741596667	8.386019964397166	113.98668913293889	44.30236376115757	Loam	1800.0
73.032454	31.517384	2021	1	WHEAT	0.676688786304618	11.088506073334523	26.80900751544979	19.006716523342966	55.175364734798556	1.8130851830474184	0.06508596797414509	0.1537594215771154	2.2626416146124253	7.249331942366293	1.8102792023445395	15.45272168379719	105.22494941357104	39.13310819672476	Loam	1800.0
73.025696	31.521744	2021	1	WHEAT	0.6696972527099327	11.247892822789082	30.38167449689852	21.601849084540376	54.775428709037584	1.792363846253407	0.10196051997575814	0.24347442012507461	3.0384754015431334	6.156825968333389	1.2022329862332237	18.30120867547709	116.70949619612418	45.07954667710471	Loam	1800.0
73.010084	31.490066	2019	1	WHEAT	0.3	8.0	23.0	15.5	56.2	1.6	0.237647392	0.593798439	3.11	7.03	0.53	12.44	94.03	44.94	Loam	1700.0
72.997346	31.525066	2021	1	WHEAT	0.6791374968390104	11.006337357134282	26.03842678936594	19.607432141030653	55.33276731575625	1.866571755814031	0.21712738933939849	0.5620206969694771	3.176936186896701	7.233959004297431	0.9815320958244651	11.141944703973449	104.24367778331722	44.75767647376825	Loam	2000.0
72.99349	31.5281	2022	1	WHEAT	0.64	12.7	27.2	19.95	56.2	2.0	0.146139	0.369667	3.24	7.03	0.77	13.59	111.38	38.45	Loam	2000.0
72.992593	31.525294	2018	1	WHEAT	0.33182430009623953	8.313138111218045	23.125255244487217	15.71919667785263	56.07474475551278	1.4747447555127824	0.23012182541322393	0.5368551168609734	3.5822326912757876	7.424145628955188	1.7170660843717303	13.981974654839107	104.33847411697562	38.269973079576545	Loam	1614.9489511025565
72.98511	31.54178	2020	1	WHEAT	0.056	9.0	25.6	17.3	61.0	1.4	0.109729	0.228099	4.0	7.63	1.52	12.64	86.74	39.01	Loam	1400.0
72.99321	31.45626	2018	1	WHEAT	0.03958329620955192	7.861507876634439	21.276429764264257	15.833742752032133	62.76945177746151	1.5954953718732618	0.12630771229345938	0.2982304084904585	3.9067915018937214	7.296425223954083	1.0647331399453774	19.73724058151336	92.0260238779158	37.49815718254088	Loam	1860.0
73.002471	31.517618	2021	1	WHEAT	0.6371418479340912	12.1713478347273	26.814184793409126	19.492766314068213	56.485391338909196	1.9285108760454746	0.10353697434902305	0.2564939742775594	3.2471065256272844	7.528680423118146	1.4871489123954524	11.7713478347273	106.35538279705513	36.04102286950468	Loam	1914.3260826363505
72.997315	31.498928	2022	1	WHEAT	0.5970619282548125	12.279834393437698	27.721934364075494	23.46919387677392	53.46702490357416	1.84061227472456	0.10120013945309805	0.21691920455630193	1.948738155145125	7.771339870661456	1.5226389979130277	19.55630299527862	115.26697966372379	39.86598110629638	Loam	1800.0
72.999772	31.503552	2018	1	WHEAT	0.05	8.0	23.1	15.55	55.6	1.6	0.208309203	0.508881533	2.38	7.45	1.78	8.8	83.64	38.69	Loam	1640.0
72.999192	31.501447	2020	1	WHEAT	0.05253720978370223	8.428918733514765	26.121298523171497	17.12288209866202	53.27943597172159	1.4449636756830486	0.23245806027051186	0.6098707704984662	3.584855984788325	7.1309914416556515	1.2672262384249298	18.649041332324707	82.53464406666637	41.45938726877465	Loam	1800.0
73.000977	31.495682	2018	1	WHEAT	0.04	8.1	23.0	15.55	56.2	1.5	0.133812226	0.35983384	2.86	7.09	1.19	11.97	117.33	35.52	Loam	1640.0
72.99231	31.52755	2021	1	WHEAT	0.637	11.1	27.8	19.45	55.8	1.8	0.252718	0.655928	2.4	7.69	1.1	16.45	105.26	40.34	Loam	2000.0
72.89616	31.44607	2020	1	WHEAT	0.056	8.3	23.4	15.85	60.7	1.4	0.2944	0.666252	3.32	7.4	0.62	15.3	103.96	37.74	Loam	1640.0
73.00725	31.47772	2021	1	WHEAT	0.05485714300813132	10.49991669634138	26.063391267907726	18.550232500032454	59.012695435367746	1.9070958015395094	0.05939165812946452	0.1934655684201013	3.696591773090039	8.181002829557706	0.6663866206620623	17.109489742204747	86.03447489153334	38.89372460633928	Loam	1320.0
73.013506	31.531006	2018	1	WHEAT	0.04	8.0	22.7	15.35	55.6	1.5	0.165400863	0.461229948	2.59	7.94	1.28	13.02	97.65	41.24	Loam	1680.0
73.020077	31.482271	2020	1	WHEAT	0.055	8.6	25.4	17.0	56.0	1.4	0.066957876	0.181392713	2.13	7.22	1.52	10.05	92.86	38.1	Loam	1800.0
72.99371	31.52825	2021	1	WHEAT	0.7215672006566236	10.986909688986469	27.14078371294137	18.784481750822874	53.145131547021585	1.7321413989160135	0.16388256202634138	0.5098480497124013	3.2174404081133035	7.193480742982736	1.552801963310841	9.94528703458764	80.13112221543066	36.0297761244665	Loam	1800.0
72.99131	31.45091	2022	1	WHEAT	0.6138959270174942	12.979548230095329	27.895739474972963	19.550856989938357	58.77802537561639	2.0329296195262962	0.21627195904780147	0.48493785809334244	2.081276252494447	7.461090232846162	1.5394829166884936	8.717545000804504	98.07439872971864	40.14789277632286	Loam	2000.0
73.017898	31.527772	2019	1	WHEAT	0.4	8.0	24.6	16.3	56.2	1.3	0.16507712	0.419253145	2.23	7.39	0.8	13.53	101.22	37.39	Loam	1600.0
73.01588	31.48262	2018	1	WHEAT	0.19668175762758608	8.102183754974513	22.131877496683657	15.117030625829084	60.16593874834183	1.4318774966836583	0.17761335924742927	0.4138255216896709	3.650479360905547	7.07	1.3089507324233887	14.788636485216195	100.86130759001259	38.99931025251334	Loam	1613.6245006632685
73.035336	31.51572	2021	1	WHEAT	0.614	11.2	26.9	19.05	53.2	1.8	0.139368519	0.345970908	2.61	7.07	1.27	15.5	113.38	41.35	Loam	1320.0
73.000169	31.524346	2021	1	WHEAT	0.614	11.0	26.6	18.8	55.8	1.8	0.262103885	0.654713173	3.74	7.24	1.2	11.27	108.33	37.16	Loam	1800.0
72.998624	31.500394	2021	1	WHEAT	0.6910416897889623	10.907564515296473	29.482952111279975	20.453471106788847	53.610703237458566	1.8372017137722132	0.12954798602228781	0.3578262464076542	3.070243885492037	7.774922395269998	0.5548722223982582	9.280002580236081	114.29729021876506	43.88859260329486	Loam	1960.0
72.985933	31.524268	2019	1	WHEAT	0.22579527627264406	8.550640908060277	24.810254528964446	16.68044771851236	60.60128181612056	1.4987181838794443	0.16490531567063849	0.4487424712629182	3.617627723047139	7.8537822746854715	0.8167954596986104	13.736615109968348	103.40476289650238	37.279555950006966	Loam	1619.7436367758887
73.035336	31.51572	2022	1	WHEAT	0.6331358375758938	12.376572470186964	28.75793670950107	16.563407707374893	52.89228012874166	1.9465699818352193	0.0918068378191977	0.23081989026331676	3.1584103260023775	7.593989938798728	1.335933964521439	8.973480792619041	106.84132170992461	41.68323818208734	Loam	1400.0
72.89572	31.45447	2021	1	WHEAT	0.6376356032177966	11.728793564406864	27.581361930677943	19.6550777475424	54.55675066838995	1.945758712881373	0.13564496461495315	0.428419755885443	2.3458423589237505	7.381361930677941	1.4066069703050983	10.110179089084706	97.02425308411857	41.778112599067896	Loam	2072.8793564406865
73.020041	31.526616	2022	1	WHEAT	0.5985100236261343	13.227422338446821	27.66663087194164	19.768578900731438	56.39939302385284	1.8715826618162454	0.09007817778691049	0.18924329837688622	2.5758051267090836	7.425905590517485	0.79528988671643	13.957987393228853	92.75313853252445	36.56393015421694	Loam	1800.0
73.01451	31.530432	2020	1	WHEAT	0.26950318303038545	9.73748940597715	24.816857519862303	17.277173462919727	55.92625105940229	1.5474978811954303	0.19243851224946182	0.4586328211682912	3.794565307416055	7.4131255297011425	1.557506356413709	17.55410942678641	105.2211703518874	38.2047667385561	Loam	1924.249364358629
73.022772	31.481471	2020	1	WHEAT	0.06002735978870653	9.14862152477433	22.48647066847785	17.258836334003394	57.35816713262798	1.4171656086990103	0.07532479723546354	0.21736061910222462	3.5188847152782188	7.20383360157439	1.4347476431021169	8.97027048558738	92.42002556358524	40.27990490674879	Loam	1800.0
72.999493	31.52572	2020	1	WHEAT	0.05633538750773809	8.736753311351679	23.382016280783624	15.365193218678677	55.52374351973684	1.4400495937183733	0.14144766382205576	0.4160725773473387	3.2109354881114234	7.843881253739173	1.5802054702586539	16.270825971508263	105.07789178905819	44.166975462616016	Loam	1800.0
73.18777	31.44515	2020	1	WHEAT	0.05861353148587002	7.686254827947485	23.560544546354762	17.241975846451073	61.408410067422	1.4167920543535453	0.1392467476312567	0.4140052821120416	2.718564503041181	7.559008924520881	0.9432231251449814	9.231792376169084	89.03200734598803	34.015105983107276	Loam	1800.0
72.992593	31.525294	2022	1	WHEAT	0.64	12.4	27.2	19.8	57.4	2.0	0.214906722	0.496487546	2.28	7.72	1.47	17.63	107.05	44.48	Loam	1400.0
73.000169	31.524346	2019	1	WHEAT	0.5082978183614006	8.011662142328097	25.267416920148417	16.123822071815262	58.185676923133265	1.3230248423833864	0.22706833648802485	0.5678430797780799	3.447218495589686	7.7606420093398585	0.9474804970503243	15.852361032891425	111.09336680487645	35.35008971876184	Loam	1640.0
73.022305	31.525137	2020	1	WHEAT	0.4041519082608447	10.043116718179666	26.241818085604805	18.142467401892233	56.370649845461	1.6405194530299445	0.10356511913777365	0.2907797724754738	3.246064825794029	7.342415562423955	1.1126883810993902	10.115311830570036	94.57285805001183	38.60640310527177	Loam	1816.4675077269499
73.015803	31.529458	2018	1	WHEAT	0.06	8.0	24.1	16.05	59.8	1.6	0.152483091	0.373426412	3.47	7.88	1.65	13.7	113.64	41.44	Loam	1640.0
73.016699	31.484081	2018	1	WHEAT	0.040009426006043916	12.40192427320428	22.08418004701867	16.182717277846994	56.17791004690668	1.4614774702034956	0.21597281166550344	0.48619761019446406	2.773062198482964	6.9108870855589615	1.4730652360004044	17.745620937888553	113.13215029519564	41.02593879442527	Loam	1640.0
73.01023	31.47922	2019	1	WHEAT	0.4	8.6	22.5	15.55	56.2	1.4	0.208916	0.523243	2.56	7.45	0.94	13.93	88.32	38.78	Loam	1640.0
72.999493	31.52572	2021	1	WHEAT	0.689	12.0	26.6	19.3	55.8	1.8	0.219118744	0.535891335	2.38	7.86	0.54	14.69	119.42	42.69	Loam	2000.0
73.01346	31.4813	2020	1	WHEAT	0.07891346833553277	8.817698551993335	22.851533262138755	16.66300726116909	63.67221528111716	1.398901244302485	0.13717598606767675	0.3632886272386008	2.401039052182749	7.180996782401987	1.8100046000263346	18.866105856735	93.78447757005208	42.7354902840313	Loam	1320.0
73.017898	31.527772	2018	1	WHEAT	0.04939883312778383	8.076449021568651	24.871950220231085	16.052583496162562	55.56020874489725	1.523673615962451	0.14310917765591877	0.3873962992054438	3.0107495566522724	7.487299188980196	1.2681146320826848	12.485352122957682	97.72707566563298	39.467759515646335	Loam	1640.0
72.998399	31.498009	2019	1	WHEAT	0.260464629766992	8.553949407710137	24.863190523362192	16.708569965536164	60.60789881542027	1.4	0.14764280140524746	0.4497407962027107	3.2992101184579727	7.756840473831891	1.4496128085275068	17.474124876174248	100.2236864784675	36.923546717640605	Loam	1646.050592289863
72.917	31.466	2021	1	WHEAT	0.6248436843743178	11.126898367973805	27.15642315008942	19.55006507620706	52.543819409569714	1.7114127210301922	0.08995542011433544	0.34704600731164875	3.8927459729498857	7.35140254891865	0.9102417788616496	10.081286614936174	101.72517807692988	36.840835869945934	Loam	1720.0
72.89364	31.44986	2019	1	WHEAT	0.30120194194508426	8.455263772140146	22.050947076909065	15.97402353795659	61.08705729631874	1.505061264148968	0.07747062602196281	0.27924980479636985	2.6740799098384618	7.919131647118903	0.48737271120635345	9.622666226487961	90.5952817786035	39.727985477100795	Loam	1680.0
73.18777	31.44515	2020	1	WHEAT	0.27876105379225413	9.333427569139324	24.67170266429263	17.002565116715978	57.79109276834858	1.553100380613233	0.15533727508837447	0.40769967170875776	2.874098156557827	7.534661691196879	0.9432074333926843	10.91485958638946	101.52092502409468	37.09259338745777	Loam	1754.06988581603
72.99282	31.45542	2020	1	WHEAT	0.03659848747414399	8.29160747727007	23.858063195284725	16.192334997926963	63.270268580837055	1.3809432771653605	0.20760608488056598	0.5805867063836518	3.325685741507755	7.482047993486055	0.5768278286324668	17.605427346110062	96.30902418369146	40.18904259617802	Loam	1800.0
73.01451	31.530432	2019	1	WHEAT	0.5	8.6	23.0	15.8	56.0	1.3	0.177136205	0.437966916	2.58	7.41	0.62	17.57	89.87	40.4	Loam	1640.0
73.015077	31.53002	2020	1	WHEAT	0.056	8.3	23.6	15.95	60.7	1.4	0.234195508	0.622140328	3.27	7.18	1.86	17.15	114.58	40.15	Loam	1600.0
73.011329	31.532595	2019	1	WHEAT	0.39483861782212293	8.625095366402292	23.272654383002696	15.729436860919211	55.104247250733664	1.5847647738747923	0.08859931442557041	0.29197279489781236	3.3408967510012517	7.522390388289558	1.6576529690832404	9.259219361751267	115.95683166156674	42.02345333140949	Loam	1640.0
73.022085	31.481742	2020	1	WHEAT	0.056	8.5	23.6	16.05	56.0	1.4	0.096248671	0.274751556	2.82	7.06	1.82	16.67	105.16	43.94	Loam	1600.0
73.001909	31.521122	2019	1	WHEAT	0.5	8.2	22.1	15.15	56.2	1.4	0.210993327	0.544524105	2.95	7.64	1.6	16.5	102.78	37.6	Loam	1600.0
73.019736	31.482384	2018	1	WHEAT	0.5207964461869373	8.881910626427048	23.77274576800387	15.862342086379488	61.57362160887512	1.5187682038170085	0.21351146199305157	0.4790010298233256	3.794525055007311	7.921056068854289	1.7379774035892581	12.96172307613824	79.48915593570634	38.30411875464896	Loam	1700.0
73.01909	31.482561	2022	1	WHEAT	0.6677526029922578	12.92533836205817	26.66205395738741	20.53552626011032	54.712815831642715	2.1752634898360577	0.06501466956021826	0.17254169815744919	3.4345148912838543	7.071404260323556	1.6263636603817957	13.920200730092494	102.89815373494604	43.135094016450076	Loam	1960.0
72.99041	31.524661	2019	1	WHEAT	0.4	8.5	24.0	16.25	60.0	1.3	0.144978665	0.400805475	2.57	7.55	1.0	13.64	101.46	42.25	Loam	1600.0
72.89543	31.45435	2018	1	WHEAT	0.029771293665192728	7.803465790447408	21.098771107999603	14.480535320344147	59.200699870421374	1.6244523376571525	0.26195322702655827	0.614567341711194	3.408214586632333	7.781397880228656	0.526505006446697	15.214981339571978	80.33126766295264	40.57699631342258	Loam	1680.0
73.011458	31.48869	2018	1	WHEAT	0.04	8.5	23.0	15.75	55.6	1.5	0.169156343	0.387942115	3.77	7.41	1.09	12.37	91.07	38.23	Loam	1700.0
73.010703	31.532988	2022	1	WHEAT	0.6558043413247577	12.260886608879993	28.315382000945416	19.871900301073364	58.934049622121215	2.093460900537422	0.12542131697133582	0.3380742865789049	2.568955597363129	8.041190623903777	0.46407104621634543	12.74701481302902	89.6861086805588	44.65007859585376	Loam	1800.0
73.000613	31.505778	2020	1	WHEAT	0.05748237433861824	8.809384044691082	24.55127276037074	17.227904169949472	52.55236979559853	1.3735892842024002	0.1219284454219286	0.3564267842568714	2.9803006897681352	8.006511414160851	1.8903564366776073	14.103903408544909	94.73682764691202	41.730208220257296	Loam	1400.0
72.999493	31.52572	2018	1	WHEAT	0.24502761385046665	8.0	23.22288870154339	15.611444350771697	56.08855564922831	1.3885556492283049	0.18467922418967564	0.5157825722065156	3.4565114670675583	7.649605354159145	0.49457774030867807	13.299336888975692	104.14950295069161	37.255548440348726	Loam	1717.7111298456612
73.026187	31.521335	2019	1	WHEAT	0.4	8.0	22.1	15.05	56.0	1.6	0.177891582	0.497510178	2.53	7.41	1.84	12.34	108.34	36.19	Loam	1640.0
72.998399	31.498009	2020	1	WHEAT	0.40251609964426605	10.09039182642695	26.220996594344562	18.155694210385757	56.228824520719144	1.648398637737825	0.1881093086297096	0.5065429966827563	2.774572826694013	7.508861157922848	0.9120638824471984	12.553006381202652	98.30556598017279	37.79601448283819	Loam	1823.5587739640425
72.999192	31.501447	2018	1	WHEAT	0.04968734902599615	7.918486162118097	24.386436742887103	16.136080120775212	58.31934123693713	1.5133714508441352	0.18908648823511676	0.5031444881947237	3.366159390545974	8.300185977568	1.561228169174279	12.690726681102943	107.52859628413023	44.97669427895997	Loam	1780.0
73.02112	31.525584	2020	1	WHEAT	0.36439226682681114	9.813290371260061	26.152674313309696	17.982982342284878	55.88946513733806	1.6210697253238788	0.1934413542555677	0.4843519819678003	2.3305023845465693	7.511069725323878	1.5387196800470488	9.745169996984858	102.08614280108347	39.04805490492363	Loam	1910.5348626619393
73.01746	31.48318	2018	1	WHEAT	0.2806316258716956	10.723383073196786	23.68515033404313	17.204266703619957	55.7718797327655	1.5140601336172517	0.13185297931617673	0.35259975527758325	2.830458574554182	7.6233646993611845	1.0933646993611839	10.231815924381124	104.56009732706957	40.14652282871966	Loam	1674.2180400851753
72.999493	31.52572	2020	1	WHEAT	0.3838685420068104	10.312859237004481	25.153879346003844	17.73336929150416	55.89640804359974	1.607183912800512	0.18311983687187067	0.474308170777881	2.8041953918388733	7.77323276076023	1.0220402179987196	15.92884336025671	114.12719840637405	43.466084750977934	Loam	1903.591956400256
72.99277	31.46649	2021	1	WHEAT	0.689	11.0	26.9	18.95	53.5	1.8	0.167664	0.474387	3.39	7.35	1.8	8.73	107.05	39.47	Loam	1600.0
73.022085	31.481742	2018	1	WHEAT	0.05843365602365328	7.874483877063905	24.42212349057494	15.054276741222964	55.31740477306601	1.6158285486288675	0.1346175537398446	0.2992066913993025	3.808020247165899	8.009118763564741	0.5203637994836603	15.54406223023197	110.30776459544703	37.27231843364191	Loam	1740.0
73.002483	31.515341	2020	1	WHEAT	0.058936960053293234	9.255450271740793	24.768910535978318	16.756832481196255	61.865784772231834	1.4001084489337907	0.23347367985951553	0.6100876224092268	3.000615535520183	7.007362979070747	0.4944853728226776	19.260591964131816	76.22917362750523	35.373422315884724	Loam	1600.0
73.002471	31.517618	2021	1	WHEAT	0.5795970036081894	12.483001637561237	24.031636888315077	21.11583397542825	54.483165482024845	1.789920183520069	0.08616426053549937	0.205563463008042	3.506144301634439	7.245253129195954	1.493428585361248	10.414888327473557	96.96242883367624	33.2415567289501	Loam	2000.0
73.0078	31.47821	2022	1	WHEAT	0.04864436034073237	12.88926772605971	25.13047772762416	19.87720748652054	59.935852868835354	2.004686865166588	0.05832453477251414	0.17562644511354514	2.0409999931440748	7.547764482413461	2.094116050438969	9.630240208724858	99.84822084476885	41.955074082043744	Loam	2000.0
72.89944	31.45161	2020	1	WHEAT	0.0560375629626731	8.557011410578818	21.4747610905334	16.294943425277765	58.96853546266101	1.3612703978698135	0.241817856939434	0.6417814281958788	3.036174550257856	8.031171706241475	1.6077580195447414	12.318283863445279	88.24353588194671	35.43324701562727	Loam	1600.0
73.011329	31.532595	2020	1	WHEAT	0.0572746673420981	10.048322189394263	26.69535948458479	17.323155078694224	54.611069134332105	1.3729471742922918	0.1838054984254833	0.4966533408839816	2.6868691140255194	7.514986729077722	1.3579779777195586	14.98434018800696	93.69512949645613	42.347128980081706	Loam	1600.0
73.017898	31.527772	2019	1	WHEAT	0.29238689141052954	8.156414402019578	24.725131521615666	16.440772961817622	56.13743423919217	1.3312828804039158	0.1461741276256162	0.3737740894020127	2.6773451897759966	7.574568994383103	1.0440064671505436	14.887677009529948	97.01245258567332	37.177276413253374	Loam	1600.0
73.01588	31.48262	2021	1	WHEAT	0.6674214462202859	11.748643702561509	27.208265053995916	19.478454378278713	54.644984486270545	1.8880757297131188	0.15829052831156906	0.3566653326308017	2.982113594569678	7.1503659216290965	0.9231166973155696	9.216952510952837	92.87367751681339	37.08444196729515	Loam	1888.0757297131186
73.00692	31.47885	2022	1	WHEAT	0.64	12.7	27.0	19.85	55.8	2.0	0.180523	0.384522	3.93	7.25	1.08	17.95	99.68	43.51	Loam	2080.0
73.010084	31.490066	2020	1	WHEAT	0.055	8.5	25.0	16.75	56.0	1.4	0.235242553	0.603843334	3.83	7.19	0.75	19.32	84.07	39.37	Loam	1600.0
73.01746	31.48318	2020	1	WHEAT	0.3448418791815186	8.798516755451216	25.684425932237765	17.241471343844488	55.900741622274396	1.5985167554512154	0.1264747180102012	0.31307868736371647	3.384221296611888	7.660296648909757	1.6282942687688977	15.055458253069766	111.41383582676873	36.635031130761575	Loam	1939.5550266353648
73.027935	31.52103	2021	1	WHEAT	0.6123088102999161	11.188501474744955	25.385424572186693	18.57759168660724	55.5602700809952	1.889993085579615	0.05768180997885787	0.18451556463134378	3.9746113005874424	7.539305361845207	1.813928425651872	18.52436731246333	115.12960417859965	37.72280694935066	Loam	2000.0
72.989071	31.525099	2021	1	WHEAT	0.5994282932829657	12.74340065718292	26.587324848359863	18.77184866762816	55.240220532938636	1.8343143331605507	0.055615390057615705	0.1620275710159304	2.8921325616259055	7.605641027827347	1.4820845865661458	15.584005723257185	107.50628294969393	40.14680340081887	Loam	2000.0
73.020077	31.482271	2022	1	WHEAT	0.695555575562655	13.225265862761265	26.656939151153814	20.376759552970356	55.769048747422865	2.020760555461607	0.09541574484578579	0.21584040785461875	2.358775650139666	7.813221616507368	0.9588198357346269	11.852521253742015	101.11172754904348	42.84070077911354	Loam	2200.0
73.011458	31.48869	2019	1	WHEAT	0.3	8.1	23.4	15.75	56.0	1.3	0.227935404	0.537981535	2.17	7.64	1.22	9.59	82.81	44.33	Loam	1700.0
73.017638	31.527953	2020	1	WHEAT	0.29272063286139133	9.576167558191305	25.332125668643478	17.454146613417393	55.91865270348406	1.562694593031884	0.16325903232922734	0.4460929615193416	3.362538918606377	7.399793375018551	0.5247410130837681	15.607741309451306	88.39737336452899	41.103594696033916	Loam	1481.3472965159422
73.015803	31.529458	2018	1	WHEAT	0.2951765025335178	8.0	24.420695230727524	16.210347615363762	59.906898410242505	1.493101589757492	0.17950262306753378	0.46549386080761834	3.101200484663347	7.612753974393729	1.5377566692453664	14.859847751131213	96.91574371755961	39.799109402777496	Loam	1618.6203179514982
72.99338	31.45213	2019	1	WHEAT	0.2653088250085055	8.63492646800842	25.052389702012633	16.843658085010528	60.45238970201263	1.4	0.2500957906484302	0.5935612740426248	3.7181433844597898	7.478253676599579	0.7252941162711577	15.009007370741898	104.96226117598823	39.687132380975164	Loam	1521.6911773305264
72.994997	31.525459	2018	1	WHEAT	0.037939274955674174	7.458533211247122	23.8082899016309	15.155649788095154	56.465981834965234	1.5647378531834542	0.13295694716669268	0.35659228352448025	3.323397596743203	8.367452667926646	0.9286921237665723	9.403089890228353	92.06002207710337	36.92909904845307	Loam	1700.0
73.001909	31.521122	2021	1	WHEAT	0.62420192968284	11.515308062239045	27.15765403111952	19.336481046679282	56.38892349970176	1.8736154374627207	0.10249734949687084	0.26407150373729205	3.3211418347086488	7.415896071932782	1.1285345281865107	14.414078848230101	103.99505662969833	40.29706905637302	Loam	1673.6154374627208
72.55	31.273	2019	1	WHEAT	0.28996099287577565	8.203321903770341	23.56162666319619	15.882474283483269	60.9833904811483	1.4	0.07735064759620629	0.2009724594983564	2.754684953967455	7.326861335762665	1.1274228504497994	17.27389521454559	107.40047264385905	40.3362548358738	Loam	1659.3356192459319
73.00254	31.516787	2021	1	WHEAT	0.638	11.0	26.6	18.8	53.1	1.8	0.255522847	0.61675603	3.75	7.18	0.89	10.88	80.72	41.65	Loam	2000.0
72.998707	31.497348	2020	1	WHEAT	0.05373368160277921	9.033608422129957	24.510484947836655	17.233649616442747	56.00066727730331	1.3835678797061617	0.21370846772440402	0.5580940671163259	2.0128785872238955	7.550387643154986	1.0139485805923125	17.08190803103117	81.3886184448959	36.228923540468614	Loam	1400.0
73.0078	31.47821	2018	1	WHEAT	0.04	8.0	22.2	15.1	60.2	1.6	0.09687	0.220171	3.41	7.8	1.88	9.97	103.88	35.68	Loam	1600.0
73.01746	31.48318	2018	1	WHEAT	0.04060508943318922	12.684283323116443	24.82546226159317	18.905942244472136	58.81682012287378	1.5948668767713732	0.12570986168401851	0.3376016303306379	3.260865042659856	7.5387037915138455	0.9232090888376798	9.46334783688798	107.0862588158404	39.23616348209991	Loam	1700.0
73.035556	31.515942	2019	1	WHEAT	0.5	8.5	22.5	15.5	60.0	1.3	0.074917346	0.188105417	3.87	7.86	0.93	15.39	80.33	43.32	Loam	1640.0
73.01298	31.48021	2020	1	WHEAT	0.056	8.1	25.6	16.85	60.7	1.4	0.140512	0.321668	3.19	7.36	0.42	9.49	82.65	43.13	Loam	1960.0
73.010084	31.490066	2018	1	WHEAT	0.04	8.0	23.8	15.9	55.8	1.6	0.183485761	0.44725055	2.35	7.36	1.23	13.96	100.12	36.0	Loam	1400.0
72.993111	31.524784	2021	1	WHEAT	0.6391197113642249	11.783797954957485	26.879927841056244	19.331862898006865	56.69576909137997	1.967956704633747	0.12912687139641904	0.3221070852540306	3.7971826818534984	7.739225977219752	1.1801082384156327	13.362869751489196	93.55680553326388	43.572177750453235	Loam	1702.3942272844995
73.021595	31.481873	2019	1	WHEAT	0.5	8.5	24.0	16.25	60.5	1.4	0.246523097	0.568354265	3.83	7.21	0.44	18.1	97.96	37.58	Loam	1600.0
73.015803	31.529458	2018	1	WHEAT	0.06141605934188422	8.3624055136643	24.34485004113621	15.266566879832684	59.93961993850803	1.5861182637463778	0.1511255232799355	0.36666675686848815	3.4679851579494674	7.896134055095373	1.6321037549777286	13.987665770855818	108.22214032476282	39.33753292386331	Loam	1640.0
72.999772	31.503552	2018	1	WHEAT	0.33885502269937334	8.0	23.677710045398747	15.838855022699374	55.85676002017722	1.4716199899113895	0.15905076175617633	0.41555732215311336	2.964129045903177	7.270267985875946	0.9005969308930188	9.326358041363303	82.15079188297211	40.84036516898422	Loam	1678.514003026583
73.024647	31.481752	2018	1	WHEAT	0.03903766408080772	8.142497052861785	23.148907918060726	15.467035098438052	57.7954090034659	1.5677229826926324	0.19924476970756194	0.4418058186315981	2.2758878339405246	7.724000320016001	1.378376616797794	14.711353498396942	95.0880020229231	44.36083373192174	Loam	1780.0
73.000474	31.505178	2020	1	WHEAT	0.057	8.5	25.0	16.75	60.7	1.4	0.126926795	0.281869451	3.18	7.23	0.62	15.4	106.39	42.26	Loam	1880.0
72.99041	31.524661	2021	1	WHEAT	0.6547214354392359	11.353944259348198	27.006297702715198	19.364083736712246	54.28803231732309	1.7982201584095043	0.20477285267971843	0.521227268585128	3.8065111081406733	7.437550883345185	1.7977619670860747	15.48653172859542	96.70177901293279	37.13093144842938	Loam	1400.0
72.99302	31.45229	2021	1	WHEAT	0.6286944226488437	11.289517731710253	26.28743545773596	19.671712220642096	50.65126191782445	1.874238679069959	0.16453867442671896	0.447890789088628	2.5760641362519507	7.855676354562316	1.2927396918769705	15.585664568661922	102.27653497231333	45.75064968348689	Loam	1800.0
73.033444	31.518365	2020	1	WHEAT	0.05518817913698388	8.44360732637659	26.342915422317738	16.671023926368882	58.39926027896554	1.3921462026420262	0.056152755938667566	0.16912649255708836	4.039249434333026	7.976215938932497	0.4500114009665408	16.936381199051556	95.60955370617106	35.57117629965002	Loam	1880.0
72.98349	31.52347	2020	1	WHEAT	0.05752690021870458	8.59516731141874	23.761878596120972	16.88786077444481	60.99532651047068	1.404286139402605	0.0921016534748328	0.2533659807810922	3.7112287055746633	7.795147092444711	0.5993829999013468	8.810267810195946	100.73719825071785	38.04411707510361	Loam	1600.0
72.997357	31.525459	2020	1	WHEAT	0.06048523614266405	9.221684032724427	25.391695384449335	16.88317045180937	57.6862909189347	1.3762972934466489	0.2109828805172177	0.5423020475661031	3.642266591779962	7.416103062585244	1.2702359252378137	14.114197634118804	111.710884591617	36.292003835407584	Loam	1600.0
72.89976	31.45174	2020	1	WHEAT	0.31287621264647414	9.439862750253768	24.943409669941943	17.191636210097855	57.59105250830321	1.5628375357505382	0.18353327315822487	0.4809581471354253	3.261418767875269	7.551318066011612	0.9741556017621501	12.51354244879614	107.48033155676234	38.886682090137654	Loam	1881.4187678752692
73.010703	31.532988	2019	1	WHEAT	0.5	8.1	23.4	15.75	56.2	1.6	0.094692051	0.270083071	2.8	7.44	1.15	12.13	86.19	44.88	Loam	1640.0
73.19159	31.44265	2020	1	WHEAT	0.057	8.5	24.6	16.55	60.8	1.4	0.196083	0.526756	2.4	7.1	0.85	18.92	87.5	35.43	Loam	1720.0
73.022305	31.525137	2022	1	WHEAT	0.64	12.4	27.2	19.8	55.8	2.1	0.189541027	0.45790169	3.74	7.88	0.79	17.37	114.96	35.73	Loam	1880.0
73.01346	31.4813	2021	1	WHEAT	0.06150147686545901	10.875054459050212	25.739461404171077	16.619159758419976	51.399540078513866	1.7568160148036955	0.059079967087252834	0.17773327430001526	2.6517947494945977	6.678115493588645	1.231409481154859	17.077979565994667	105.16941731709927	41.67251451645548	Loam	1400.0
72.98349	31.52347	2019	1	WHEAT	0.5253047554059334	8.346409966820742	24.288105375779814	15.260587384851581	60.63361257181443	1.3467756270740359	0.08786090155563571	0.2519427228366771	3.5794039320693036	7.475324808150695	1.6531042313521451	12.429846456020762	110.06529291601638	45.85873406963722	Loam	1600.0
73.000007	31.503944	2018	1	WHEAT	0.04	8.0	24.0	16.0	55.6	1.4	0.185909487	0.452131083	3.0	7.92	1.23	19.58	101.78	37.92	Loam	1440.0
73.03167	31.518251	2019	1	WHEAT	0.27288731101963515	8.536951363075687	25.032562267681186	16.784756815378437	56.0	1.3369513630756875	0.17183552862580775	0.4416191294515317	2.7299050805926495	7.313001177220638	1.0671826827713313	9.730687980264198	87.85985182750534	37.43642351295162	Loam	1526.0972738486253
72.989132	31.524456	2018	1	WHEAT	0.18547366967908646	8.220421039714743	23.370947339358175	15.795684189536459	56.13978948014263	1.439789480142628	0.08495232399760048	0.2478258531533101	2.281915761379567	7.53785263609984	1.4451578898930288	13.116862978027804	103.37934812470178	38.15816810911105	Loam	1681.9368440427884
73.002538	31.514126	2018	1	WHEAT	0.04983053310087016	8.582916939915217	24.22500750879695	16.213498712913015	60.63564318243868	1.4263923007854873	0.11738544257309284	0.3348928796111734	1.9709687174721366	7.63761735526894	0.8657927977417188	16.380766729058955	94.54228468203594	34.95061526693556	Loam	1640.0
73.016699	31.484081	2020	1	WHEAT	0.2344891992567194	8.159936558473763	25.011479779484855	16.58570816897931	55.936025376610495	1.5279492467790103	0.13724778182273287	0.37165577459851024	3.8868012688305247	7.485217763627347	1.268044409068366	15.191672637016314	93.42795527725522	44.69009516228935	Loam	1536.0253766104947
73.00097	31.47443	2022	1	WHEAT	0.64	12.3	27.0	19.65	55.9	2.0	0.151622	0.367103	2.79	7.3	1.35	12.42	119.01	41.0	Loam	1800.0
73.020077	31.482271	2021	1	WHEAT	0.635	11.0	26.8	18.9	55.8	1.8	0.081083089	0.235826166	2.06	7.83	1.66	13.81	108.09	36.13	Loam	2000.0
73.01346	31.4813	2019	1	WHEAT	0.4	8.6	22.5	15.55	56.2	1.4	0.134215	0.331733	3.59	7.68	0.89	11.64	96.89	44.25	Loam	1640.0
73.017898	31.527772	2021	1	WHEAT	0.689	12.0	26.9	19.45	55.8	1.8	0.111322656	0.34634989	2.79	7.57	1.87	16.97	88.75	35.93	Loam	1400.0
73.02112	31.525584	2021	1	WHEAT	0.5915093851494961	10.718577565291946	26.229992207410024	20.26742510504132	55.575839230439286	1.7102343519347805	0.23709450380268796	0.5012935527126425	2.0145427000813685	7.523687457501304	1.9809169177770962	8.175494181753361	94.55699202041039	35.95607333854191	Loam	2000.0
72.90254	31.44393	2019	1	WHEAT	0.5	8.3	23.6	15.95	60.4	1.3	0.1395	0.449357	2.6	7.96	1.69	10.83	88.96	40.18	Loam	1680.0
73.013021	31.484864	2020	1	WHEAT	0.0539967234581047	8.426876681332093	23.67081066469362	16.31775039534827	62.574785473874556	1.442335663178355	0.15174271780733406	0.378216250287385	1.929406742701014	7.795285132981878	0.7408493864842246	12.400788162777298	90.71249185915954	42.681607757968706	Loam	1400.0
72.996695	31.525014	2020	1	WHEAT	0.29003702935177733	9.565101151966092	24.80743917995055	17.18627016595832	55.91957490400282	1.5608501919943487	0.2095589732099598	0.5418581037870271	2.268892701594066	7.810212547998587	1.2812581308182256	13.06873162511537	114.88925608200495	39.302221509918766	Loam	1880.4250959971741
73.012909	31.48554	2022	1	WHEAT	0.666088232346471	12.992171593783077	25.66777309315229	21.963963203310236	53.712456376549554	2.065845037178644	0.08387670926170401	0.19113173000513428	3.5453014340781195	7.134148191132231	1.7928414407054232	17.195396812301794	97.20771758989721	38.09261136882789	Loam	1800.0
72.999772	31.503552	2020	1	WHEAT	0.05439615485205456	9.102224514709768	26.630438495025956	17.202103275662676	55.2087338281588	1.3385351900581193	0.25782136057338156	0.5853345087392822	3.1883595575856756	7.348454851776982	1.1405459102609055	15.088243979046617	111.71617857970357	37.04463344270479	Loam	1600.0
73.012606	31.487435	2022	1	WHEAT	0.608572716948448	12.67369929078888	26.305087590236212	19.175668800571447	61.32604614604701	1.9658634573761689	0.2722120137382452	0.603875718195342	2.9019612014433	7.782750602372146	1.3159996978457362	20.09021167408297	108.46821960986783	43.2380464799072	Loam	2200.0
73.0078	31.47821	2020	1	WHEAT	0.07022689362876526	9.277385266877896	25.19896298063021	16.254768452192636	54.48616906096829	1.3789030552227495	0.19522260593063478	0.5255891368833912	3.5209371248771246	8.004836119439329	1.0411545675452167	16.040015972436034	113.41008565186824	36.57094236009359	Loam	1720.0
73.18777	31.44515	2018	1	WHEAT	0.27866280430573853	8.16629522341826	23.168523882908694	15.66740955316348	60.668523882908694	1.6	0.1550293139859986	0.39282322174625567	3.355487704174088	7.284039075505305	0.8793039137303491	15.779723636490358	114.85882773484086	39.665513713312166	Loam	1613.4819106326956
72.997357	31.525459	2018	1	WHEAT	0.22857873092916065	8.0	24.10476596162731	16.052382980813654	56.00953192325462	1.5047659616273115	0.15452012354580635	0.4252496958322564	3.216191490406828	7.366195750115505	1.9180978750577524	12.771731736595166	86.27897865233571	39.07185952785548	Loam	1659.0468076745378
73.012606	31.487435	2021	1	WHEAT	0.6611379831375191	10.712985495592573	27.454639730762995	19.007755296225728	57.623500432589495	1.8118795483686176	0.16344240376857613	0.468366824683728	2.1074962352946454	6.96108281638013	1.200326553847632	13.113556795434164	101.89407338020936	41.04237703431478	Loam	2000.0
73.01256	31.485653	2021	1	WHEAT	0.657735586189863	11.946601473843824	25.79660294398667	19.938880751860268	59.14438067769312	1.8144454903366871	0.04793852441939382	0.16068977286994346	2.8815163556043126	7.509646992214071	1.6406604569854204	11.920012037394367	108.52777797191291	36.503463252683474	Loam	1800.0
72.919	31.461	2022	1	WHEAT	0.615	12.9	27.2	20.05	56.2	2.2	0.1622	0.367312	3.97	7.25	0.62	8.02	90.7	42.23	Loam	1680.0
73.023527	31.523807	2022	1	WHEAT	0.6684501022177363	12.64096253364986	27.035949968846932	19.166407323547382	53.694172512200964	2.0512259596229963	0.26157582342011065	0.567427367707316	2.842424846918831	8.124709284267723	0.734337925544829	13.054206461358152	94.42199668960264	43.36556220014237	Loam	1400.0
72.99321	31.45626	2018	1	WHEAT	0.03779691480241254	7.942483804963646	20.222950935702283	14.552606693442542	61.994125939489045	1.6594978031431165	0.12658925226730233	0.3058280915971133	4.005713425429755	7.599590129485708	1.1374224031612101	18.49576485429575	98.67684302458119	38.66926226926384	Loam	1860.0
73.002259	31.494413	2021	1	WHEAT	0.6070532759035131	10.994991702727116	27.484928207997925	18.979538966972264	55.97289929858753	1.7172282821566047	0.10453524783514828	0.32410103061789247	2.003458104457241	7.361557555096094	1.6687422331583306	19.01518946195172	110.2292194687364	40.94192672086324	Loam	1800.0
72.98442	31.44842	2022	1	WHEAT	0.583087273049909	12.177404161468884	28.79282310031469	18.820513782741838	61.28132172932429	1.8744286048053667	0.09923972315858955	0.2162102249130296	2.135033045189032	7.652826628439053	1.461487873749209	10.711042785644953	106.74946332127487	43.48384014713292	Loam	2080.0
73.00692	31.47885	2018	1	WHEAT	0.030725777610080468	7.788322558924625	23.763679772421373	15.69302093811221	62.969366705871295	1.6617019287429782	0.06914844562476861	0.1944747773616794	3.030469659021113	8.062245325865458	1.0652388489986977	17.06177229771452	97.1355044463246	38.70035923673531	Loam	1780.0
73.017898	31.527772	2019	1	WHEAT	0.3494997292728049	7.700263620109004	26.988636902736197	17.375398210854843	53.9481795358771	1.259090064606673	0.14763966545986726	0.41200527841672124	2.229786550651859	7.719779256383668	0.8023316777842577	12.7622498121327	97.35988910255224	39.05674357805746	Loam	1600.0
72.918	31.462	2022	1	WHEAT	0.6334051079897548	12.403024691175906	28.190380178863823	20.58241097929404	57.367603006964565	2.3068895784313983	0.2486974773437695	0.6113106642071863	3.6774166028226865	7.404218037074764	1.528404068864985	16.537770175706783	108.30100901344184	41.28723110781548	Loam	2000.0
73.01298	31.48021	2019	1	WHEAT	0.5	8.5	24.6	16.55	55.9	1.2	0.112713	0.278571	3.08	7.28	1.25	8.32	99.59	38.81	Loam	1760.0
72.99338	31.45213	2020	1	WHEAT	0.05829650307920311	8.970758413208108	24.065461465228946	18.058413101995605	63.25806200627082	1.4741856114175358	0.23516961830281774	0.5605767454823248	3.2682416190877714	7.681291822492028	0.8028092893034989	11.930171154793499	84.0632826254392	35.26636644166726	Loam	1400.0
73.023313	31.481273	2020	1	WHEAT	0.3620932097651786	10.05186670022398	25.99927336521278	18.02557003271838	55.8948133299776	1.6103733400447964	0.12949291806616547	0.33620853362938885	3.016659984899208	7.2457780005033605	1.2626659984899207	13.749619142224425	110.49722626023697	37.79869205738301	Loam	1642.0746680089592
72.998707	31.497348	2021	1	WHEAT	0.637531996279311	11.860878734965734	27.00255970234488	19.431719218655306	56.61023880937951	1.9012798511724394	0.13279886546506792	0.33457782220666543	3.737056342303389	7.359360074413781	1.3700554121311357	13.736357075019818	106.19374444751992	40.915260621095754	Loam	1360.5119404689758
72.989071	31.525099	2018	1	WHEAT	0.03975901780041627	7.902124325990989	22.879879232615185	15.483719596970365	53.97448752315048	1.4875095208608229	0.15326137826358419	0.43721816059052276	2.6599381098500157	7.033114974658933	1.0984023345973317	10.689865198220755	115.47492146256563	36.071717455325654	Loam	1740.0
72.89976	31.45174	2020	1	WHEAT	0.05943069596734233	8.530742822115085	22.54688353001191	15.849356884744498	62.07164179466382	1.3782445743516276	0.193607684382717	0.4806648226643416	3.1514384049046016	7.073859390640919	1.0949741549862082	10.416575806200688	105.85988870086433	35.35487880955868	Loam	1800.0
72.99338	31.45213	2019	1	WHEAT	0.4261307208266139	8.15100799187233	25.67986431344322	17.35663074054044	55.609056975643185	1.408212379711596	0.26042658142020386	0.5995196867408207	3.514279683725121	7.5322366942137755	0.5653071818048457	15.740537778655666	117.80591931715104	44.72273951571808	Loam	1600.0
72.999251	31.525684	2022	1	WHEAT	0.6220224580162103	12.099736737047145	28.575848215470632	20.082452113879427	56.30448666459716	1.8776937578878994	0.28571424049438027	0.620671993470433	2.3686551725082308	7.517123172544684	2.057114441275404	15.428632599992358	90.01440870067918	36.679116081528015	Loam	1800.0
72.985213	31.524901	2022	1	WHEAT	0.6130217884731121	11.975053599702862	26.318988493493435	19.691718495880036	54.942495683950526	2.0307164909362947	0.27057349823425986	0.5677439138493369	2.017478597186111	7.059026442436728	1.2950338739387308	9.912186649917116	118.84169479439916	35.36926395232141	Loam	1400.0
73.035336	31.51572	2021	1	WHEAT	0.6281788334221227	11.854407696405659	27.063601924101413	19.45900481025354	54.67241731691274	1.9090679494009433	0.1125884224280247	0.2742467365211445	2.959017438083018	7.233601924101416	1.2754533974700473	12.06435959387029	110.53332652063538	41.30637282023963	Loam	1363.6271797603772
72.998624	31.500394	2020	1	WHEAT	0.05761732541930261	8.654787349089291	23.76821137135869	16.06215846963415	59.07007280822428	1.4762497170668534	0.1693827547773908	0.4625504349333457	2.496084058906724	8.332905985681327	1.8987738137105636	13.566526504363766	118.08334853823979	39.85229997381449	Loam	1600.0
73.000977	31.495682	2022	1	WHEAT	0.64	12.4	27.6	20.0	57.4	2.0	0.205394581	0.499652279	3.62	7.57	0.9	9.99	88.21	40.29	Loam	1320.0
73.033444	31.518365	2022	1	WHEAT	0.64	12.4	27.1	19.75	57.4	2.0	0.157989815	0.387320777	3.88	7.96	1.54	11.82	100.6	40.2	Loam	1800.0
73.027737	31.521252	2019	1	WHEAT	0.4	8.5	23.0	15.75	60.5	1.4	0.095069751	0.255214365	2.44	7.3	1.75	14.75	86.78	37.44	Loam	1600.0
73.032454	31.517384	2020	1	WHEAT	0.056	8.6	25.0	16.8	56.0	1.4	0.081040502	0.241121524	3.27	7.81	0.45	19.08	86.59	40.7	Loam	1600.0
73.001916	31.494835	2019	1	WHEAT	0.300479110843002	7.90465187293708	24.679746950487548	15.058936491489547	55.88626099984317	1.6908469551960774	0.18140858841867993	0.43579327289205294	2.7524067528944487	7.94671818843499	1.6112688462232647	9.686834407911368	115.2823562126307	42.455575839679966	Loam	1600.0
73.01298	31.48021	2022	1	WHEAT	0.605002557168791	11.64821024065896	27.518706144565545	19.913034872556267	56.31129904917427	2.0340262215508744	0.08481055149753525	0.22171928039927852	2.7462328952059267	7.130519724285879	1.3343260817450453	17.386670997677694	114.64553963254025	42.69203104537289	Loam	2000.0
73.012229	31.487701	2021	1	WHEAT	0.6254420087843079	11.616108165308887	27.667976821719527	19.642042493514204	56.504123617495864	1.8880154521869839	0.2064429414699887	0.5053839074394703	2.9760888500751568	7.431275715716221	1.2520231782804756	12.337641720904855	117.46684305448068	37.8280608244957	Loam	1800.0
72.997352	31.49953	2022	1	WHEAT	0.6912551738072683	11.217525308034867	28.71241703890844	19.212101565193613	55.44964492353478	2.0731208646361696	0.06583333487809316	0.1752619100448504	3.5531914184720206	7.575610385550469	1.0445966191236842	11.155597381569983	111.78644756357373	41.90115964913684	Loam	1400.0
73.0078	31.47821	2020	1	WHEAT	0.07	9.0	25.0	17.0	56.0	1.4	0.196188	0.514025	3.48	7.94	0.99	15.99	114.16	38.47	Loam	1720.0
73.19216	31.44134	2020	1	WHEAT	0.056	8.1	23.6	15.85	60.7	1.4	0.092244	0.283599	3.27	7.81	1.48	16.98	84.07	39.94	Loam	1880.0
73.022085	31.481742	2019	1	WHEAT	0.22207985338045905	8.312973138085068	23.52518925523403	15.919081196659548	56.0	1.4	0.12836172706490814	0.3393887213777388	2.8162594627617015	7.2470268619149305	1.32998962178288	14.642628816842146	109.11748839811995	42.080952992565585	Loam	1637.4053723829861
72.999772	31.503552	2020	1	WHEAT	0.056	8.5	25.6	17.05	56.0	1.4	0.261261359	0.628486874	3.38	7.77	1.08	14.22	107.01	39.5	Loam	1600.0
73.015077	31.53002	2022	1	WHEAT	0.6487378696068826	12.226174294672012	27.026070819713972	20.387890927749098	56.495465807208994	2.1337894979322933	0.16578253799253237	0.34365561401620864	3.8453311170568245	7.686649967344848	0.6109836463505545	10.108466729181107	84.92982113005874	43.14377785311447	Loam	1880.0
73.000977	31.495682	2020	1	WHEAT	0.05649851695394363	8.392017343153485	23.737704514786827	14.702255432539573	56.10720912728536	1.3746333978571144	0.14309863786673976	0.39173568424484156	3.201147828351531	7.205087234595729	1.6665132463053134	17.11084918642212	113.69884156707595	39.67686337457454	Loam	1600.0
72.985535	31.524903	2018	1	WHEAT	0.4045839689286613	8.36041712066333	24.130208560331663	16.245312840497498	60.36041712066333	1.3697914396683353	0.20068498491828302	0.5391998874285987	2.824792529260326	7.5126037353698365	1.1419780543748428	16.025321557233422	107.74341688998531	40.17781556447747	Loam	1806.041712066333
72.99294	31.46694	2018	1	WHEAT	0.15810572676679194	7.832807146324109	24.868771414703566	16.350789280513837	55.198421438972325	1.2984214389723265	0.1685681075367502	0.43068996103085344	3.421331375873545	7.3252985804426825	0.7854564365454504	16.5082354403954	95.03156388007926	41.27212065638738	Loam	1833.4385707351782
73.000298	31.496104	2019	1	WHEAT	0.17215518471738422	8.86493583172397	24.32467915861986	16.594807495171914	56.0	1.3662339579309928	0.17940614423574916	0.481613958602092	3.0233766042069004	7.50454491779322	0.9538943786210633	15.020772971449627	101.01818409937881	40.53066529985862	Loam	1798.961499034383
72.99354	31.46109	2022	1	WHEAT	0.6270313429507218	11.766683140323918	27.001082707675113	19.89545839557079	55.76698688410008	2.0547491969903016	0.15627135531922057	0.42232310580355026	2.6420076315844785	7.6902315768101825	1.0189398045417306	14.171568997804105	95.25119236664803	37.53060308870224	Loam	2080.0
73.033194	31.518148	2018	1	WHEAT	0.03730604359968605	8.265655693389911	22.15877409181824	15.865385510434843	54.59384427322476	1.5344237153046345	0.08570493540164388	0.1991825145235393	3.153096363863443	6.962400733655761	1.8712844545832583	18.344724450294606	87.89571397676308	38.14684433890629	Loam	1680.0
72.99341	31.47055	2021	1	WHEAT	0.6392484138820052	11.873889717403577	26.774524164601534	19.324206941002554	54.84777943480715	1.924841388200511	0.09440357162490097	0.2599493257071587	3.341405578583525	7.22369448587018	1.214460719881737	13.241425168079568	93.12747668218788	38.53950223698966	Loam	2124.841388200511
72.997352	31.49953	2018	1	WHEAT	0.049607111466393954	8.165475389379102	22.878630142178366	14.301212866569637	57.034314149175565	1.6028768696390372	0.09316918107450126	0.22620886892184391	2.881586375333797	7.505609019474183	0.736602250006795	16.923756870985187	102.07519510888307	38.093401991105715	Loam	1640.0
73.002387	31.518194	2022	1	WHEAT	0.64	12.4	27.2	19.8	57.4	2.0	0.196870036	0.476684915	2.11	7.41	1.28	14.47	116.71	43.49	Loam	1880.0
72.985535	31.524903	2022	1	WHEAT	0.64	12.4	27.2	19.8	55.9	2.0	0.300386004	0.652110133	2.01	7.23	0.78	17.22	81.14	37.52	Loam	2200.0
72.99152	31.525247	2020	1	WHEAT	0.056	8.6	23.6	16.1	60.7	1.4	0.266365647	0.655247916	3.35	7.44	1.36	8.02	115.66	41.44	Loam	1880.0
72.89616	31.44607	2019	1	WHEAT	0.5628606049044254	8.30623417713656	24.29252706966358	16.155522415256048	55.344515846362285	1.3517344375095863	0.10418627871310665	0.33670982610939243	2.9762443218057255	8.354690250253483	1.988557385358506	20.056753739289515	111.16717721257979	41.72119128542624	Loam	1680.0
73.18777	31.44515	2018	1	WHEAT	0.04112242825749987	7.754721134448471	22.81498296820985	16.142215663938238	60.60360737732232	1.5714832434090062	0.20111228105366008	0.46131498830068596	3.6436278762658874	7.557728583168998	1.3605829493901642	18.88005722667637	111.246274169836	35.95437361834294	Loam	1640.0
72.90198	31.44393	2019	1	WHEAT	0.3888239480679703	8.116457381580163	23.171733890353714	15.644095635966938	60.57763825438677	1.4	0.14706749998135	0.37715736845885295	3.0435800372760404	7.266922246931568	0.8598370100918944	14.449649915810877	83.41961249695467	41.28737379779968	Loam	1824.472349122645
73.000318	31.507703	2019	1	WHEAT	0.20165545743381091	8.257658297257613	23.02253275612181	15.640095526689713	60.61531659451523	1.357658297257613	0.21135441639857572	0.578059901419599	2.3948673593046914	7.055044213565103	1.219823145739588	14.994460721451189	97.23428773433415	40.78320467536592	Loam	1616.9366810969548
73.002098	31.520434	2021	1	WHEAT	0.614	11.0	27.8	19.4	55.8	1.8	0.195682399	0.514191908	3.87	7.26	1.56	10.67	103.65	38.53	Loam	1400.0
72.992593	31.525294	2020	1	WHEAT	0.32016996662445546	9.514381513878776	25.105631934129022	17.310006724003898	55.90874957974975	1.5825008405004874	0.15575068053320562	0.4390130622453214	3.0240026896015593	7.797686890637147	1.0393127731626586	12.4829500864948	91.44503530102048	38.71662420152454	Loam	1363.4998318999026
72.999833	31.525221	2021	1	WHEAT	0.614	11.0	27.8	19.4	55.8	1.8	0.191433862	0.516869094	2.45	7.13	1.02	18.13	118.65	40.3	Loam	1680.0
73.024801	31.482194	2021	1	WHEAT	0.6309308688921005	12.10701835063734	26.79071235904847	19.44886535484291	56.84189962412926	1.9302374530161575	0.2188229331484547	0.529328776434384	3.792105505191202	7.416284943619389	1.3562954676041274	16.790416360756712	81.89453858062839	37.613498651333934	Loam	1907.9050187935372
73.00254	31.516787	2018	1	WHEAT	0.18320339026286864	8.139778719517462	23.159114878069854	15.64944679879366	59.879557439034926	1.420442560965073	0.21934719037904687	0.5384467758848708	2.845247646359376	7.499668079276196	1.827623823179688	15.03308239655378	96.5222500063773	43.30508945109834	Loam	1795.9114878069854
72.99341	31.47055	2020	1	WHEAT	0.051755551662471824	8.268437019066145	23.302155110573473	16.29665678879028	58.674655657054835	1.3857537047298876	0.111066849418953	0.3433153556776184	4.100784772168256	8.006108119293131	1.5632285472892713	10.154644942597821	101.52317442701528	44.21266647606317	Loam	1880.0
73.015077	31.53002	2021	1	WHEAT	0.6991216997394772	11.44255016388745	23.56176238837873	18.85324417570526	51.27673004680014	1.6371452768958563	0.09981120121280443	0.2625523233787775	3.0865061580448026	7.5135654508813365	0.5938766091648389	9.842533541458462	79.52428763621496	37.197638635877105	Loam	1960.0
73.000977	31.495682	2018	1	WHEAT	0.038260937501900724	7.981306170445432	24.886551061603917	14.990004903907725	52.07726041237568	1.4798231385406253	0.15185078734517554	0.3585997002670374	2.7943367643525505	7.492873568171178	1.249268750530727	11.429636388711023	119.3389488243048	35.5192665359186	Loam	1640.0
72.98845	31.524393	2018	1	WHEAT	0.05267671592893227	8.69222443660667	23.440997034121626	14.826876108141821	57.710956199315596	1.693984866471886	0.11114019805569778	0.3330277593018325	3.822142640250836	7.322230758024272	1.029558602302053	13.244791282966252	102.30354869222369	35.65898388153433	Loam	1680.0
73.012909	31.48554	2018	1	WHEAT	0.30856911051629143	8.0	23.474538696815955	15.737269348407976	60.79192294621336	1.6	0.0641580975237667	0.18797334163468926	3.1572078413167697	7.537269348407976	1.0590077733477168	15.088240633933953	107.17849269332683	43.38888475916531	Loam	1663.353835697069
72.55	31.28	2021	1	WHEAT	0.633	11.0	26.2	18.6	53.1	1.8	0.132933	0.341932	3.19	7.76	1.05	14.81	108.42	41.3	Loam	1800.0
73.0078	31.47821	2022	1	WHEAT	0.05125076461431548	11.794178429241754	27.676508922369177	21.934324583695943	56.90807894286427	2.0454502499428164	0.06121703432197693	0.1752326471592769	2.131504441486907	7.095860820552698	1.8968194366713482	9.09647084280566	103.35535988391301	44.73134026904077	Loam	2000.0
73.01023	31.47922	2018	1	WHEAT	0.05	8.4	23.0	15.7	55.8	1.3	0.193474	0.470588	2.65	7.3	0.99	14.54	95.48	36.32	Loam	1680.0
73.022305	31.525137	2019	1	WHEAT	0.2805322640523555	8.549429670258478	24.79315604310174	16.67129285668011	60.59885934051695	1.5011406594830432	0.16497818214309967	0.4056756946945072	2.9777564844846927	7.514106374138955	1.7756273627156736	14.844295719190832	93.16460306376683	40.99684461249423	Loam	1650.5703297415216
73.010417	31.489238	2021	1	WHEAT	0.635	11.0	26.6	18.8	55.8	1.8	0.076168135	0.227615968	3.86	7.53	1.77	11.57	100.25	39.69	Loam	1600.0
73.010417	31.489238	2021	1	WHEAT	0.6384764889251924	12.182006234565405	26.94764889251924	19.564827563542323	56.912476456061555	1.939059557007695	0.12933606659873875	0.2942041425164095	3.456727284677685	7.738589335511543	1.192902838418067	11.05547963907153	102.69744820333544	42.9231347004289	Loam	1850.3072026138507
73.000169	31.524346	2021	1	WHEAT	0.6194168227050094	10.705418296077305	25.94064214031457	19.098876271450447	55.782009502242225	1.7967937635846316	0.2605442692479956	0.684976953186618	3.9241988867960105	7.5068248520700145	1.2565572738557544	11.619393706154863	108.16224099559595	35.51218452550051	Loam	1800.0
72.997315	31.498928	2020	1	WHEAT	0.05527023242526961	8.60513251659736	23.821747698699486	16.298507729958544	60.3835065686898	1.317470943544477	0.08384750538521607	0.2612546611531139	3.522144544982652	7.936347680804216	1.1847756337733777	8.953530187327399	110.69056041983804	42.437056695650604	Loam	1880.0
73.024964	31.482685	2022	1	WHEAT	0.64	12.4	27.1	19.75	57.4	2.0	0.171634302	0.425954617	2.05	7.69	1.11	14.33	102.6	36.63	Loam	1400.0
73.011213	31.488454	2021	1	WHEAT	0.6561758590576651	11.937832598352427	27.368916299176217	19.65337444876432	56.87180868383135	1.933976085478918	0.2321340892596438	0.570015066064598	2.1501928256436753	7.304192070906165	0.9028422914004373	14.988947006334888	97.51438489654984	41.16969137543847	Loam	2133.9760854789183
72.98507	31.54171	2020	1	WHEAT	0.05370141026912285	7.84286726879955	22.523229158200188	15.644735119253252	58.207726737775396	1.3036047952149525	0.10799655856355798	0.23217990468603644	2.5665868342732785	7.498286358961003	0.7602620725555631	11.887575928030042	73.64867004735979	34.889146833655396	Loam	1680.0
72.89599	31.44636	2018	1	WHEAT	0.31004541276602016	8.30647237742824	22.330355803885183	15.318414090656711	59.92388342645694	1.5	0.15020961938235158	0.4422874186349032	3.1868281813134214	7.702433755411715	1.2720779515265321	14.732940794080916	97.51621532062623	40.488724481775876	Loam	1688.2588950971294
72.89572	31.45447	2022	1	WHEAT	0.6523067486353684	13.342452038643383	24.478386743948857	20.7379443524668	58.98285258172689	2.188353664195205	0.12752580330164218	0.37677015942614994	2.6227818768006785	7.066422082897756	1.6753667963395567	9.626047732747717	92.70887855445102	43.08443946862649	Loam	2200.0
72.55	31.28	2019	1	WHEAT	0.5072632605691828	8.8143627242563	24.18730097968317	15.272748842665433	59.20722306863915	1.1787265608917217	0.055325150731398556	0.12346188903616225	2.6840026340279595	7.230534710050203	1.0916308195634923	8.892479172970546	91.53838090860805	44.39719718591959	Loam	1680.0
73.019736	31.482384	2020	1	WHEAT	0.4097716672012606	10.222009213130434	26.16090875247391	18.191458982802175	56.30076683273044	1.644401842626087	0.11782094848974733	0.3061620626447461	2.3699808291817392	7.983889953934348	0.8617273742578264	17.03785659114174	93.82606025762652	39.43916793079913	Loam	1722.2009213130434
72.89599	31.44636	2019	1	WHEAT	0.050190303356674626	8.727378791958433	23.30951516783373	16.01844697989608	60.4821363758753	1.4363106040207834	0.20765494005725565	0.5520675771821502	3.8863106040207835	7.551903033566747	1.4607583625027947	13.720394094420449	103.24737100609914	38.89683173128538	Loam	1636.3106040207836
73.00104	31.509428	2019	1	WHEAT	0.4015455352461734	8.099320959308049	23.333855169906805	14.977628862555655	56.342039688096264	1.440127553453757	0.1888926093329496	0.5178872926961394	2.668853782903615	6.88440321434196	1.612696291843242	14.629349972002082	106.18442197226891	37.689813021901976	Loam	1640.0
72.99349	31.5281	2021	1	WHEAT	0.6357668968028163	10.202765764279704	27.00438345418478	18.015948569485722	53.56177603055001	1.8601844960024396	0.13546860257103216	0.4329951150930873	3.467922342557788	7.602862017510331	1.330278929964127	10.475411885825414	78.3525143812735	34.739517575567675	Loam	1800.0
73.002483	31.515341	2021	1	WHEAT	0.6391076980970354	11.941543382480148	26.95538490485177	19.44846414366596	54.650777335849654	1.9661547145553204	0.3001213097088723	0.6673361861383915	3.3543060423448914	7.162153961940708	1.2787731964692963	14.750151704096876	88.1345661751985	36.85553849048517	Loam	1800.0
73.033194	31.518148	2021	1	WHEAT	0.6303799278094286	10.957725063155811	27.005420143697695	18.064031034351757	61.25676749365578	1.7579513831613856	0.07173581949401782	0.15677994599368447	3.3108737664536756	7.623957382224847	0.4765308640289104	16.796190848174447	99.43043963886689	37.39723294285882	Loam	1680.0
73.000298	31.496104	2019	1	WHEAT	0.4	8.6	23.0	15.8	56.0	1.3	0.180940077	0.462775128	3.03	7.69	1.55	17.18	100.23	35.02	Loam	1640.0
73.000977	31.495682	2020	1	WHEAT	0.056	8.3	23.4	15.85	56.0	1.4	0.140381195	0.383208298	3.16	7.06	1.7	17.75	111.61	38.4	Loam	1600.0
73.023527	31.523807	2019	1	WHEAT	0.36516681262903905	8.288178143242543	21.922130032976913	16.285802931957846	56.714149621529955	1.3323163705557173	0.13117379568635143	0.34333125560754507	2.214063614575507	6.238977137826831	0.5487154959755715	17.923712039248137	124.3856529998883	39.853140521979306	Loam	1600.0
73.019736	31.482384	2021	1	WHEAT	0.6266347427831563	11.322794600986908	27.79764589256753	18.81085992557434	52.03134294435035	1.8205055044411296	0.12271299342519344	0.34556608984821374	2.42352205008292	7.866472044761914	0.6121563967091788	16.22813058803096	102.09371356229187	39.51602565854681	Loam	1800.0
73.00085	31.508799	2020	1	WHEAT	0.056885731331955805	9.158552370681077	23.428002100285827	16.170173490048878	55.21897174121277	1.4566480196119387	0.22967098159356028	0.6343539916667235	3.707417994500931	7.4275876345043566	0.5383384094177532	10.342383338168196	96.4822559335761	38.05123042908771	Loam	1600.0
73.00085	31.508799	2019	1	WHEAT	0.5	8.6	23.1	15.85	56.0	1.3	0.228367031	0.605637826	2.16	7.04	1.31	18.42	114.02	40.48	Loam	1640.0
72.89976	31.45174	2018	1	WHEAT	0.04100428235843349	8.20848239726614	21.964342062805393	15.547893697647135	57.31955859533855	1.5001580760096336	0.1450634835777205	0.4847401624671388	3.151853892610144	6.473926628009973	1.6009935500461412	8.109744864238717	103.86198754546109	38.053051828602065	Loam	1740.0
72.99354	31.46109	2022	1	WHEAT	0.6214084256324577	13.108445655714867	25.894341989240722	19.84169027226923	59.22448933077716	1.9608571117739597	0.15013948667035326	0.42182883220871725	2.3708154065747995	7.715637592656579	1.1173965380915398	13.138403277720268	98.35218333164383	37.96415929602743	Loam	2080.0
73.027935	31.52103	2018	1	WHEAT	0.04	8.0	23.0	15.5	56.2	1.6	0.065627664	0.171803131	3.48	7.95	0.98	18.67	86.78	43.38	Loam	1780.0
72.989071	31.525099	2018	1	WHEAT	0.23118828828481852	8.0	23.212431431427575	15.606215715713788	55.81243143142758	1.493784284286212	0.20619044075084939	0.5223911199418294	2.8567824324272273	7.382431431427576	0.9053656406436286	9.95332727728865	116.372916041082	36.97892142143105	Loam	1718.7568568572424
73.002471	31.517618	2022	1	WHEAT	0.6975340022977005	13.442989737409516	27.801219573894322	18.978378001734423	59.4332091593665	2.094370453251854	0.12870674606280202	0.32404879670826386	3.5289136340650975	7.187511621916095	1.3334305561473148	12.217295309164882	113.50128677343136	37.77655642453173	Loam	1800.0
73.012272	31.486979	2021	1	WHEAT	0.704906172941336	12.62902499485293	26.281363750895565	19.652314893320035	56.166583384489215	1.789317685231709	0.08890021571379533	0.31198509767017313	2.706734113019058	7.754963860239563	1.600752185399876	12.71166878595559	104.23626496145756	36.78786212225643	Loam	1960.0
73.017638	31.527953	2018	1	WHEAT	0.0406606440916529	8.162273185557774	21.710223996784723	14.546871396519531	53.45340300073593	1.669393644570485	0.0989598314070572	0.2775244429292815	2.992911494002346	7.52600809973529	0.823612008240292	17.521325143032414	86.19687032437238	36.57945455592803	Loam	1440.0
73.012967	31.531388	2018	1	WHEAT	0.041832796066359694	8.219072084159459	24.744281193114958	16.30266162918347	57.293397318557595	1.5658790533193725	0.1276795783002832	0.4253416341886843	3.238957916354046	7.726442139482694	1.8112945292398297	11.533179783877074	84.45237771460384	44.08080517663578	Loam	1700.0
72.99349	31.5281	2019	1	WHEAT	0.630201654484642	8.319784590875674	24.613044117155933	16.578421715962893	57.21855265371291	1.464610753860385	0.20822856215261576	0.47594876484765836	3.3925262150891404	6.82671827943097	0.9257822284179386	19.13866188520705	108.29924491045539	37.45702371994785	Loam	1700.0
73.002098	31.520434	2021	1	WHEAT	0.6425565871613925	11.298933457416865	26.88181436535564	19.566038496765728	52.25649680698343	1.6546288560336337	0.1917508144811681	0.5336486129522728	4.169503732621671	6.570380320502659	1.6297720990604583	11.145182718665906	98.65829816741682	37.69164398446411	Loam	1400.0
72.989071	31.525099	2021	1	WHEAT	0.6842746683808211	12.582963776954179	26.365235901492916	19.759115900657715	58.04727890811673	1.837192638262336	0.06153554309753433	0.15167268247313115	2.828660430096784	7.367522101518852	1.477946509425095	14.82704396395127	98.9115383419513	37.147746421525476	Loam	2000.0
73.033444	31.518365	2022	1	WHEAT	0.6351395283285236	11.748560031155655	25.745304572438805	19.133786295930456	53.95021769491697	1.9210791649269294	0.15359348344944349	0.38621047501062433	4.16922156476576	7.375474709346844	1.366151725958968	12.382162335717576	94.12066487589598	41.2614402543578	Loam	1800.0
73.035556	31.515942	2018	1	WHEAT	0.04854601217433212	8.52335203643523	24.455459410042604	15.614035777871823	59.15042664718797	1.3890476309786761	0.08798562273131608	0.18737165747672233	3.406008277448618	7.945596992669532	1.3977333505563394	15.679133423061327	92.2860642478042	36.386755438137776	Loam	1700.0
73.027737	31.521252	2022	1	WHEAT	0.6698520071186306	12.11922542178082	27.80027362264936	19.364262244139137	54.930259535534134	1.8907633143411469	0.09245451429573627	0.1969790448051392	3.354871765520701	7.918810890087962	0.4928841802519533	11.330990132646448	107.02642493193828	38.00297272647455	Loam	1400.0
72.89572	31.45447	2021	1	WHEAT	0.6549269044260819	11.899636285762595	26.588533096874492	18.55205083896579	53.520080887717484	1.8181106472176567	0.13517179521455855	0.4656869104390712	2.2558157904599265	7.087365251099939	1.2743085094765507	10.67441583751191	102.74845590673775	38.41058970668181	Loam	2000.0
73.00692	31.47885	2020	1	WHEAT	0.055857742736725044	8.875667612316004	23.942471686851817	16.460984402114253	60.87021867617438	1.4411161545770423	0.24374132685772365	0.6390150810647615	2.189476356845955	8.125505876473373	1.3328538727130053	16.445612041997496	89.14282902993541	36.77949073894558	Loam	1800.0
72.999493	31.52572	2020	1	WHEAT	0.056	8.5	23.6	16.05	56.0	1.4	0.144438446	0.408136094	3.26	7.68	1.54	17.26	108.44	44.3	Loam	1800.0
73.020041	31.526616	2018	1	WHEAT	0.20189561191880806	8.133754580426402	23.403791223837615	15.768772902132008	60.831227097867995	1.4324908391471964	0.08242208209949742	0.19637868787312004	2.9249450348831783	7.653754580426401	1.357435874030375	9.495018321705606	86.4807328682243	37.52510805242231	Loam	1679.7472517441588
73.022772	31.481471	2019	1	WHEAT	0.5996078467792432	8.594478384234117	22.8405611990985	15.638153619101761	54.53152273464831	1.5902146530065642	0.07998108199070286	0.17722687745731155	3.27317583896163	7.203729882930245	1.8967328516094626	15.908174492805426	106.81939008051849	43.81160976842857	Loam	1820.0
73.00692	31.47885	2018	1	WHEAT	0.031152027047774082	7.555851539571525	22.743260252812252	15.074100584091191	60.20160828897183	1.6160126848106022	0.0705294741040792	0.19914443200886528	3.2684248251666084	7.445068398978623	1.05838504672346	17.463949292260118	96.18872749922642	38.895497232099586	Loam	1780.0
73.012967	31.531388	2022	1	WHEAT	0.6518218222542249	11.474558735479752	25.26725633754447	19.68576365093844	53.550020432813966	2.1053188858541843	0.18699165608555945	0.46961500970837183	4.427258423391427	7.226735720819905	1.8913998744343583	9.214801105954658	111.2636274858527	42.47224906824468	Loam	1800.0
73.015803	31.529458	2019	1	WHEAT	0.5045326392838992	7.953336299587641	26.14260426164233	16.102554726041134	57.19928194703654	1.5210028816420091	0.19996220291559982	0.5653168647348876	2.64447878771246	7.398514167550283	1.4866227350928871	15.050324512506542	82.27946999332119	39.03765172023715	Loam	1600.0
72.918	31.462	2019	1	WHEAT	0.33222176033940576	8.13778789181545	23.326727350892696	15.732257621354073	60.824424216369096	1.5866363245536523	0.1452559735328274	0.427882458969605	2.873039588050192	7.57317887516351	1.1067756116669696	15.63374701403579	106.55045358020175	37.863138857203495	Loam	1787.5575783630898
72.89543	31.45435	2020	1	WHEAT	0.05380445711773272	8.84689093147805	21.961679075324316	16.674308335580527	58.956157824442876	1.461190649646053	0.20704571728608828	0.5763498099094235	2.525107631430908	7.372745631655996	1.689382191877671	18.391084085387522	106.23129391126015	35.79978405101848	Loam	1600.0
73.017898	31.527772	2022	1	WHEAT	0.6882826420526656	11.935104259261433	29.59096164320455	19.118999222013297	58.15280931279805	2.1155367075217177	0.1315271758643025	0.27817806349165025	3.102394519178262	7.178717079736089	1.116419825345114	13.43412369251163	118.38564082266046	41.7102571060991	Loam	1320.0
73.00725	31.47772	2020	1	WHEAT	0.0541294669679249	8.310208450359328	27.015138416074805	16.358817165384224	62.15998010869779	1.4458820132196226	0.23590170137131353	0.5866925608123197	2.2836967761229583	7.590168457077196	0.7707945889727661	16.416394357672754	81.90325356083883	38.63752778120655	Loam	1400.0
73.020611	31.52604	2021	1	WHEAT	0.6389320856096032	12.186417121920659	26.833021402400824	19.509719262160743	56.54566848768263	1.8932085609603293	0.1874878766423502	0.4729120880387807	2.8513823767536293	7.697775409728592	1.501240619582486	13.843178919008578	93.91187713860111	38.85431297637773	Loam	1698.6417121920658
73.02112	31.525584	2022	1	WHEAT	0.6459739036267685	13.03349382104658	25.864993156884342	21.302034442307235	56.0967632426903	2.177029005438338	0.20050842896843946	0.5010818114443958	2.6028666015663138	7.104771731859308	1.404853396615848	17.400862697484705	115.11496131743058	39.64134922523145	Loam	2200.0
73.012272	31.486979	2021	1	WHEAT	0.7230356259928515	13.807635237852425	26.147411761437695	20.028864586314178	54.324372499183696	1.7665689171499155	0.09301425622886263	0.29520050486844507	2.705213081020053	7.606497129908646	1.6198128530451907	11.801077350137112	108.3340234548495	37.54824245958945	Loam	1960.0
72.918	31.462	2018	1	WHEAT	0.3541610991425569	8.002774066095037	22.74350490901514	15.373139487555088	60.93240864463498	1.6675913553650128	0.17587660817204404	0.5274528158297741	2.384539882660471	7.264905304120521	1.4457375239490329	18.428647533571574	110.33275750743155	40.541339104370564	Loam	1760.5548132190077
72.989616	31.52459	2018	1	WHEAT	0.04866460585711556	7.921972244949592	24.48731644994985	16.978721408701855	52.245453579832486	1.3088074039846482	0.11940117164791603	0.35525839027373124	2.080986622574356	7.92211406279945	0.6050248243704914	17.73059262588264	86.90138918774068	44.10234504019236	Loam	1440.0
72.90198	31.44393	2020	1	WHEAT	0.05745509909080989	7.987689199451539	24.116170482497147	15.852187369754095	62.318740593684744	1.3164770584196448	0.1981567963788557	0.47314983041816444	2.389316452407385	7.255246030321788	1.4233554489490226	18.692734826267415	96.3369091048708	43.72513691009191	Loam	1800.0
72.997352	31.49953	2018	1	WHEAT	0.05	8.1	22.0	15.05	56.2	1.6	0.098015308	0.234365015	2.68	7.29	0.76	16.26	102.13	37.85	Loam	1640.0
72.90254	31.44393	2020	1	WHEAT	0.05537417441213541	8.149431365861423	24.3819562847808	15.58775106879013	57.39646780976071	1.4915287671089086	0.2244416889765599	0.6026054177154871	3.3029109712132962	7.522992974206461	1.159409044194546	18.41352812610831	103.11813698568669	39.412188973044195	Loam	1680.0
73.01309	31.48102	2020	1	WHEAT	0.056	8.3	25.6	16.95	60.7	1.4	0.108656	0.302265	2.55	7.91	1.65	14.03	99.17	40.34	Loam	1320.0
73.00097	31.47443	2019	1	WHEAT	0.3296949886611642	8.423286030928452	23.353427938143096	15.888356984535774	60.268498891750426	1.338356984535774	0.12482520661900988	0.3470294852997401	2.6973995567001667	7.72	1.1557505541247917	15.541275381478856	93.22371353602531	40.499628162356416	Loam	1732.056762885857
72.918	31.462	2022	1	WHEAT	0.637	13.0	27.2	20.1	56.4	2.2	0.250304	0.576879	3.77	7.29	1.58	16.19	106.95	44.85	Loam	2000.0
73.033194	31.518148	2019	1	WHEAT	0.4	8.6	23.4	16.0	56.0	1.6	0.218304314	0.523957508	2.2	7.44	1.38	16.24	83.99	43.03	Loam	1640.0
72.985213	31.524901	2019	1	WHEAT	0.48875195536464716	9.033014901580525	23.578720912626668	15.304137668465936	61.133446059313265	1.310960968030011	0.19908987153427973	0.5539432050585088	3.869746248738817	7.635119476576586	0.485447878417901	9.197356300812398	84.07062347602371	36.984623098601915	Loam	1600.0
72.9945	31.46049	2021	1	WHEAT	0.635	11.0	26.6	18.8	53.5	1.8	0.155557	0.460767	3.98	7.38	1.57	16.58	102.88	44.5	Loam	2000.0
73.019736	31.482384	2021	1	WHEAT	0.635	11.0	26.9	18.95	53.5	1.8	0.13003841	0.338685193	2.44	7.98	0.64	16.75	98.07	38.42	Loam	1800.0
73.024801	31.482194	2020	1	WHEAT	0.057	9.0	23.6	16.3	56.0	1.4	0.089181185	0.187744529	2.26	7.4	0.42	13.78	89.99	37.12	Loam	1600.0
72.99341	31.47055	2021	1	WHEAT	0.6583363310094482	10.368339746444038	26.32507787583449	19.200675566155077	55.06492479441373	1.800352843608319	0.08909558236605222	0.2610010357699162	2.376797648991889	7.355433557830971	0.8042087770529761	8.283385278072005	102.79638411072045	36.795411626132235	Loam	2000.0
73.015077	31.53002	2019	1	WHEAT	0.3785509834459006	8.423392342325952	22.848826044539486	16.530512099925414	60.612246379549404	1.5548605642458777	0.22056503288786963	0.5640213019805673	3.2319494506577655	8.042369833842402	1.9245046045627223	17.110376019278362	83.5849200367382	38.62662541924449	Loam	1700.0
72.999833	31.525221	2019	1	WHEAT	0.4831116379914462	7.69512797337278	23.13478567482706	16.420699355390955	53.83427653911906	1.3844796805240474	0.07830688345161955	0.22226703334599424	4.028289339709626	7.535062566984242	1.8596474921626633	16.597010880226215	114.35195913266094	45.50491580900368	Loam	1640.0
73.03167	31.518251	2020	1	WHEAT	0.056	8.6	25.6	17.1	56.0	1.4	0.178257659	0.466055273	3.89	7.83	0.96	11.95	81.7	35.98	Loam	1400.0
73.033444	31.518365	2020	1	WHEAT	0.056	8.3	25.6	16.95	56.0	1.4	0.059550107	0.166435013	3.95	7.9	0.44	17.71	100.68	35.83	Loam	1880.0
73.021595	31.481873	2020	1	WHEAT	0.05620982621166107	8.450112503208207	26.34782299391174	17.074938979762834	56.47489682608792	1.4319454763264754	0.21032371188156665	0.533250934670241	2.3570607395804304	7.506122644011779	0.8825305622345733	11.343303473398922	81.6078516089328	36.3697557802399	Loam	1400.0
73.19216	31.44134	2021	1	WHEAT	0.6431268875115637	11.961381526378238	25.150010100770682	18.439068957886885	51.604928517015345	1.8278455206569002	0.1579629672027837	0.40796606003125335	3.198182488283279	7.48643773195415	1.1331243106263957	12.640863268695654	90.77688709492269	40.434318830901766	Loam	2000.0
72.996695	31.525014	2020	1	WHEAT	0.0560931104572946	8.254722039783108	23.03363475482479	16.396294531118834	57.75507810430769	1.3732020792152064	0.19351410623428567	0.5435755164252335	2.11360632531267	7.605439446433267	1.773558095802244	10.776234686705633	115.6662430271202	36.72082481238565	Loam	1800.0
73.01909	31.482561	2018	1	WHEAT	0.040404116668573485	7.883185895788771	22.986170790001033	14.574193158699316	62.618763447534505	1.3913087138876723	0.1560675517064543	0.3791580220702531	2.1845073094914267	7.517671665324844	1.3938491599837646	16.495253632576297	97.84746862547833	41.17622207686268	Loam	1680.0
72.999493	31.52572	2019	1	WHEAT	0.286292361517716	8.165272730352157	23.46610909214086	15.81569091124651	56.0	1.3330545460704313	0.1699582532048588	0.4944756626693281	3.1662763644986036	7.78711272628731	0.8638509153113574	15.87422910365793	103.70026186178654	40.571138216123025	Loam	1733.0545460704316
73.033444	31.518365	2020	1	WHEAT	0.05574948691940553	8.214706444282042	25.40677358763055	16.629134318806376	56.52347638515997	1.4614707263167337	0.061781869299546016	0.16961404216385403	4.043259683711246	8.148574217150511	0.4494983006665465	17.83793368819228	100.44745611200585	35.88063295651548	Loam	1880.0
73.015803	31.529458	2021	1	WHEAT	0.6241675297010498	12.216649405979004	26.870811757473756	19.54373058172638	54.616545841853025	1.9083247029895016	0.18154355576788844	0.42041604465626475	3.7675025891031497	7.721644227772705	0.9221174231914685	12.525315870584238	119.10171672266088	35.197913646046324	Loam	1363.3298811958007
73.01346	31.4813	2019	1	WHEAT	0.3931874228612498	8.168683867613499	21.34176557325099	14.900597966895008	54.10029529225328	1.3817030980795253	0.13044085186757892	0.3032015250054822	3.335599733907659	8.038642348062895	0.9262256328893743	11.298187084732527	93.58410589219552	43.67676889977438	Loam	1640.0
73.02112	31.525584	2021	1	WHEAT	0.583061281218088	11.20023967117347	27.13867847781392	18.71019815006851	54.0405362705377	1.7534866771275504	0.22549317117161774	0.5158215205540476	2.056111841851356	7.777002932554705	1.9350787189441423	8.767024150078408	105.4386516457054	37.331371551613245	Loam	2000.0
73.01588	31.48262	2020	1	WHEAT	0.05580148954825327	9.288625421329536	23.088755517327968	15.589240329936933	58.810394011004895	1.4402563650031703	0.23912435986841948	0.5554990623278468	3.1459082185016993	7.196304779238734	1.488521277456839	8.86959999012969	107.31232686065582	46.0106821260319	Loam	1720.0
73.024647	31.481752	2019	1	WHEAT	0.40866209169516227	8.90044839911762	22.653208254101443	15.997844619414373	60.8963609918556	1.2972424627749832	0.056069875473050555	0.1476078081124465	2.2712461664373413	7.887845304878819	0.6244355938798453	9.074587033339846	79.48710905158904	38.8248396539349	Loam	1820.0
72.89616	31.44607	2021	1	WHEAT	0.6734581225831375	11.539207992013598	27.12202682024089	19.330617406127246	54.22951669507722	1.9268724687090817	0.15607467743777198	0.4181740118659294	3.2616295563236535	7.440969129693638	1.2569167491358901	10.744277562463903	108.09374493741817	42.21409666098455	Loam	1854.6255062581836
73.000977	31.495682	2019	1	WHEAT	0.4	8.2	22.5	15.35	56.0	1.3	0.079881266	0.240321439	4.0	7.51	0.43	12.73	94.91	35.51	Loam	1600.0
73.001916	31.494835	2020	1	WHEAT	0.054382286607690095	7.929610902403448	24.52469092500133	16.45818114416871	52.96516046478431	1.443630969698113	0.1668489847884929	0.432090886490695	2.281505160140719	7.282034474685259	1.7850308294674673	13.236078878819644	113.70426514961022	43.044020007775224	Loam	1400.0
73.011458	31.48869	2020	1	WHEAT	0.05381343905942492	8.266710192415754	24.347495794074554	17.06090137319909	54.84680076530451	1.3875749046663755	0.1755953602578243	0.3611139417218211	3.438548205562997	7.430936316342728	0.5752006261247467	18.314871515057458	108.33374240831685	46.770301063319465	Loam	1640.0
72.99354	31.46109	2020	1	WHEAT	0.056	8.1	23.6	15.85	61.0	1.4	0.133654	0.398036	2.91	7.82	1.85	17.11	113.45	37.4	Loam	1800.0
72.99242	31.52723	2022	1	WHEAT	0.6572464131475861	11.80145727272243	27.89940793926995	20.44775634941912	55.49186709461527	2.0071661363807602	0.2840267175435382	0.6964645058534695	2.0712777564525386	7.047037530708328	1.3034155430341068	12.658132997634233	97.03934604717357	36.7482194787538	Loam	1600.0
72.99152	31.525247	2022	1	WHEAT	0.6279445838628345	12.851776714137547	26.337663367062238	20.73768605707144	59.17835810041197	2.026924543665266	0.3072844494804571	0.6864189330151285	2.3672053495872656	7.411932997047159	1.8527303146395415	12.802496757630816	85.7385060841762	40.31632093246392	Loam	2200.0
73.020611	31.52604	2020	1	WHEAT	0.25341913473309813	9.687228473480829	24.617624405840715	17.152426439660772	55.932158372943945	1.5356832541120948	0.0890975937792795	0.25808950904276395	2.5948454780631263	7.331762440584072	1.3286794031050158	12.61309290582361	84.53045171203365	37.53391834644189	Loam	1627.1366508224191
73.01451	31.530432	2020	1	WHEAT	0.056	9.0	23.6	16.3	56.0	1.4	0.153155014	0.377070302	3.99	7.45	2.0	16.47	117.08	39.37	Loam	1880.0
73.002509	31.511082	2020	1	WHEAT	0.05968748631748467	8.928095397310479	25.86792248285907	16.839451100613495	58.03049909884619	1.4134313531399616	0.2442960080101295	0.5686550431450569	3.7623811524593886	6.457102427849701	0.8594769864966498	18.619552345166714	93.30490838369745	44.714735837729194	Loam	1600.0
73.035556	31.515942	2020	1	WHEAT	0.057997847091437314	8.479775358541485	24.146664450033775	15.535067729150015	63.57052175389978	1.4917472169523425	0.19335641201478926	0.42262645033587803	3.7429511159315862	7.045818724267919	0.8454091929302582	14.477261885852116	109.01515106947579	40.63974543430684	Loam	1880.0
73.01309	31.48102	2021	1	WHEAT	0.689	11.8	26.6	19.2	53.1	1.8	0.08572	0.237407	3.69	7.44	1.53	14.5	112.04	43.75	Loam	1400.0
72.98507	31.54171	2021	1	WHEAT	0.6237430791022383	10.898006771867884	26.880320484493126	18.676789599778584	59.422494611869276	1.8100528173420214	0.17670850673339655	0.4099719964193627	2.7315758154844683	7.2678817745614	1.3938366173808165	20.738052877089288	101.55829778396911	41.0974872779705	Loam	1800.0
73.01746	31.48318	2020	1	WHEAT	0.05499428052124085	8.51502133418124	24.15992066837643	15.993970137348523	55.61445796529396	1.3217446758833384	0.13832665313979545	0.3378364503621268	3.3686734340473756	7.381430722566807	1.3960202516613391	12.333579691468636	123.22273383657665	33.9424887216671	Loam	1880.0
73.01588	31.48262	2021	1	WHEAT	0.689	11.0	26.9	18.95	53.5	1.8	0.079195	0.18322	2.85	7.19	1.02	9.97	96.04	35.64	Loam	1800.0
72.919	31.461	2018	1	WHEAT	0.04	8.0	22.2	15.1	60.2	1.6	0.135503	0.401163	2.89	7.92	1.92	15.66	85.4	40.32	Loam	1600.0
73.01256	31.485653	2018	1	WHEAT	0.04	8.1	23.0	15.55	61.0	1.5	0.094233215	0.241831868	2.47	7.83	1.12	15.76	89.22	44.24	Loam	1700.0
72.89364	31.44986	2021	1	WHEAT	0.6462062817761949	11.139043456542042	26.195678236896466	19.925106064295022	53.223505835498145	1.7244933494088697	0.17533165965974715	0.5615820191072873	3.0118114310564987	7.637957887392029	0.9764672267548822	9.041078357278845	93.79320193069574	39.472974829614536	Loam	1800.0
72.99282	31.45542	2019	1	WHEAT	0.40686321916846807	8.82715535627354	23.270161433183304	16.156927003298104	59.97037495235768	1.320697076278427	0.20949714127223357	0.6004243314735643	3.9197840768740604	7.486279035826872	1.566002943613258	16.47573986225115	92.91716845770814	39.41546195820998	Loam	1820.0
73.19216	31.44134	2021	1	WHEAT	0.6284631672330034	11.867530795369394	26.733765397684696	19.300648096527045	54.65757185586192	1.9112551325615657	0.22895266242338355	0.5133545249248859	2.727902341953275	7.353182110810355	1.2190041060492525	11.675392076830143	93.58123782122922	40.35241083280573	Loam	2111.2551325615655
72.89616	31.44607	2020	1	WHEAT	0.055218922421852064	8.343820645960399	24.002072619763492	15.49018360426633	61.138911231797124	1.3728005945832296	0.2891290208923981	0.653787970993563	3.303651327689646	7.44209970269633	0.6344430899810652	15.100079365796445	104.60459688735548	39.172381398569534	Loam	1640.0
73.023313	31.481273	2019	1	WHEAT	0.4	8.1	24.6	16.35	56.2	1.6	0.088217393	0.233371393	2.06	7.03	1.76	15.62	111.64	44.6	Loam	1640.0
72.99152	31.525247	2022	1	WHEAT	0.6868814571444597	12.995456139447194	27.411492285312892	20.05216352033248	53.881929809710016	2.0541400617735217	0.3326485727003899	0.6423596006539355	2.4103084899011016	8.01948548511831	1.8599633848716786	12.825786193512114	87.85152916439559	40.8508782438451	Loam	2200.0
73.000977	31.495682	2018	1	WHEAT	0.040054926834345264	8.006921354173087	21.982456931420973	15.05646361913344	58.00208452045934	1.5332812294065068	0.13919479268348545	0.3506398924427317	2.820515858355969	6.961244623769554	1.1254759588292171	11.918562528592565	122.66888939200798	35.94523685935662	Loam	1640.0
73.00097	31.47443	2018	1	WHEAT	0.06	8.0	23.0	15.5	59.8	1.5	0.096524	0.265533	3.91	7.77	1.69	15.22	103.25	44.86	Loam	1700.0
73.001021	31.522819	2021	1	WHEAT	0.6440379948009834	12.082050825756738	27.55069011163365	18.949755999750938	57.404578763932165	1.753977199858531	0.13361855021043706	0.37676815832902605	2.7202988354285433	7.348895951089585	1.086982908860979	18.37966392760503	118.88567670758157	45.482443186997415	Loam	1800.0
73.002483	31.515341	2019	1	WHEAT	0.3849930024640474	8.694777272213823	24.263938954910387	14.73973622331516	62.98107225861782	1.6513972354987212	0.1926739258454748	0.5890325326071623	3.643565792252776	7.146943472241734	1.1798357991510307	20.037747449617516	106.67258108909849	42.57177387270895	Loam	1640.0
73.002387	31.518194	2020	1	WHEAT	0.06053955078409948	8.265002948190695	27.60233630033283	16.925574385201507	58.59905131039881	1.4588968020042554	0.17677254886666788	0.43786856944775593	2.065951751229426	7.0598596059247924	1.569674148471245	8.292753513430913	116.50816071379816	41.26676153519072	Loam	1600.0
72.99341	31.47055	2022	1	WHEAT	0.64	12.4	27.0	19.7	55.9	2.0	0.098812	0.249311	3.86	7.25	1.47	16.12	88.4	39.96	Loam	2200.0
73.000613	31.505778	2019	1	WHEAT	0.38724208272189203	8.258895674044394	23.951112387729815	13.520570284584057	55.55769986691838	1.5389419264608066	0.15536293485921707	0.4034771025885692	3.633198363303834	7.947611304686954	1.001076690173742	18.992676159087043	85.77666698791728	41.03496035204481	Loam	1600.0
73.027737	31.521252	2018	1	WHEAT	0.28104151471972544	8.364047445393972	22.86404744539397	15.61404744539397	60.66994069325753	1.467976277303014	0.09306543001783563	0.24386083631051675	2.5317679743590684	7.310196441595451	1.4611008214621903	15.028702736942357	97.85673438652614	37.43320237226969	Loam	1613.5952554606029
72.994997	31.525459	2021	1	WHEAT	0.6389851942386804	11.689635967076287	27.65222086419794	19.670928415637114	54.632973374482475	1.9477791358020615	0.19893211796865246	0.500833108080959	2.770080139915874	7.701776691358351	1.7361505020569066	17.36668703703092	102.68893915227052	36.40707891769402	Loam	1800.0
73.020041	31.526616	2019	1	WHEAT	0.48857527896176034	7.699756660292677	24.481346591779648	16.7494015258912	59.72289321907654	1.3073058026899596	0.08263202425400552	0.19685178754292745	2.1984731872601877	7.573812121245161	0.42919588490084293	9.09270638172692	94.28439178869488	35.84634596842453	Loam	1640.0
73.012013	31.488027	2018	1	WHEAT	0.05	8.0	22.0	15.0	55.8	1.6	0.16753161	0.385605664	2.49	7.12	1.84	9.5	81.48	42.52	Loam	1680.0
73.020041	31.526616	2021	1	WHEAT	0.6576494589677776	10.583958369308021	25.98424670866484	20.21066390353806	58.99212863463454	1.7797647388255429	0.09409869916799354	0.25450274029394787	2.934025493735937	7.286772544574446	1.2595086631264636	10.777316860671608	76.78277604776133	41.30257569055169	Loam	1800.0
73.0078	31.47821	2021	1	WHEAT	0.05946322147560089	10.164163765294955	25.15893760797271	19.158602420100845	57.651794562180946	1.7870907072632611	0.18186158872635663	0.4808246680667527	3.0597722169696535	7.434999173629088	1.3098014501779964	8.857834499174164	115.99517266402721	36.64215611259168	Loam	1800.0
73.025696	31.521744	2021	1	WHEAT	0.635	11.0	27.0	19.0	53.5	1.8	0.098965809	0.226631051	3.14	7.36	1.21	16.68	118.57	43.86	Loam	1800.0
72.998399	31.498009	2018	1	WHEAT	0.18505283267103392	8.22613289797481	23.383799020443327	15.80496595920907	60.84233387753149	1.331533224493703	0.19113067132117784	0.5224879120067802	3.152526416335517	7.485052832671034	0.7433458612534024	16.385128000191447	83.15899510221664	36.11461846536121	Loam	1727.3867102025188
73.012634	31.531751	2020	1	WHEAT	0.056	8.3	25.4	16.85	56.0	1.4	0.170221686	0.45651106	2.45	7.07	0.97	15.58	113.13	39.16	Loam	1600.0
73.002538	31.514126	2018	1	WHEAT	0.05	8.5	24.0	16.25	61.0	1.4	0.113330223	0.332916057	2.01	7.28	0.86	16.62	90.05	37.34	Loam	1640.0
73.035556	31.515942	2021	1	WHEAT	0.635	11.0	26.9	18.95	53.1	1.8	0.231892109	0.573754726	3.49	7.06	0.41	13.4	107.7	42.27	Loam	2000.0
73.015803	31.529458	2021	1	WHEAT	0.6580131965729461	11.010621252389376	26.735483540601965	19.231839146215375	54.585822997195805	1.8701475446148783	0.07567303060056217	0.1740159858881232	3.8825457655643665	7.398190662296456	1.3496462343557925	15.560623638910075	122.26957195730873	36.14671009589653	Loam	1320.0
73.000318	31.507703	2020	1	WHEAT	0.31867823589880995	9.420428494355114	25.027915252569024	17.22417187346207	57.7121906817197	1.565989406571128	0.19922508520999138	0.5585480068935106	2.97497351642782	7.041497351642781	1.4524492054928346	18.10564708680706	103.39946319275604	39.81519883275427	Loam	1633.1978813142255
73.016699	31.484081	2021	1	WHEAT	0.6297353302787311	8.613637485789488	28.236728997193836	18.63058425833032	55.93699231523632	1.7452270547850397	0.11687933431050208	0.3064548024517035	4.043222349878905	7.758469089834447	1.0365641427466499	8.579173221899737	102.5292628445155	42.576571131986924	Loam	1400.0
72.98442	31.44842	2021	1	WHEAT	0.6388097670867268	11.566836960708773	26.642930126018044	19.10488354336341	54.23367392141755	1.880976708672682	0.1255093937331474	0.32284379492798104	2.1716581519645617	7.538881290584412	1.4502952653808028	13.815196105271871	109.63565589918556	42.428881290584414	Loam	1841.953417345364
72.999251	31.525684	2022	1	WHEAT	0.64	12.4	27.1	19.75	55.8	2.0	0.290743925	0.667840741	2.3	7.66	1.87	17.13	93.93	35.24	Loam	1800.0
73.011213	31.488454	2019	1	WHEAT	0.40370767760385257	8.015692861669518	22.089341308329143	15.361412028027019	55.282473445939075	1.4113365100668112	0.13470528277070337	0.3568996505574192	3.31225329462639	7.469996963783705	1.3850664840571123	10.99180939149315	112.11559861100866	39.44358433564136	Loam	1820.0
73.033194	31.518148	2021	1	WHEAT	0.638	11.0	26.6	18.8	55.8	1.8	0.071086556	0.162169018	3.25	7.65	0.5	16.09	98.67	36.5	Loam	1680.0
73.002409	31.518739	2021	1	WHEAT	0.6320194808039481	11.9702797355972	27.592082913800603	19.7811813246989	56.9088911263968	1.9386113907996	0.23980522455227438	0.5869826297642573	3.6705844241184407	7.66573676837906	1.27682068905822	14.4130670227836	86.71576172130311	41.37538458168616	Loam	1375.44455631984
73.034598	31.515846	2020	1	WHEAT	0.05699583343858873	8.279120358949138	25.608331177338066	18.65565122373402	58.722530038527324	1.3894030585713169	0.15508478234547635	0.4428704119044119	1.9804427629341226	7.665009563882587	1.060713184468096	8.616136766761839	82.44121720924122	41.56374550108705	Loam	1600.0
73.026187	31.521335	2020	1	WHEAT	0.056	8.5	23.7	16.1	56.0	1.4	0.151244178	0.444393174	2.56	7.22	1.49	17.97	114.27	41.11	Loam	1600.0
72.90254	31.44393	2021	1	WHEAT	0.6375603491136863	11.958448875916076	27.112069822737254	19.535259349326665	54.67776059229567	2.0536209468211752	0.17075771600979048	0.4466672580130311	3.0532408992671396	7.451397006050742	0.5090344141810199	15.399522178966564	90.99517262221083	38.2756239299468	Loam	1722.8967574569401
73.002564	31.516067	2020	1	WHEAT	0.05508575924002751	8.9615553305831	24.130233003149016	16.37032091626522	61.991242562155875	1.3673164391559989	0.19729078793906513	0.5709816547806041	2.91063031396721	6.693117325458339	1.1186301675472525	16.126783884315447	93.83324419961315	40.61976833114357	Loam	1600.0
73.012272	31.486979	2021	1	WHEAT	0.6661830794239296	12.237907663726519	26.897384579658148	19.567646121692334	56.751630654906066	1.9189538318632595	0.09837327051508324	0.27996455058908337	3.0086922898290744	7.432876962376035	0.8943816256341164	15.56443346959689	94.29336731995801	39.81091061775055	Loam	1912.418467254696
72.993111	31.524784	2018	1	WHEAT	0.04419952834566567	8.100540062241064	21.933909348952962	13.915139258987342	56.04034524173608	1.333829834411749	0.09724232527609594	0.22005239668692878	2.8000326264743958	7.683292482070368	1.4787231307772044	13.887544038234592	106.60011716774626	43.32188882124818	Loam	1680.0
72.99152	31.525247	2021	1	WHEAT	0.6985944849721886	10.822466806653976	26.805177125106667	19.083037975432394	57.236521242754165	1.8299797572809562	0.29079410683328755	0.6919027624590959	3.409691800346035	8.281665251129414	0.772073310078683	17.106667447445066	98.10141397149324	47.526646607722654	Loam	2000.0
73.01309	31.48102	2019	1	WHEAT	0.29186545045855855	8.406245698404756	25.068771507976223	16.737508603190488	58.15010323828585	1.4	0.10003416157445404	0.28062381369193523	3.2671584642321037	7.766568307153579	1.8040562626868963	11.108243293869206	105.21006795431039	41.96555918559277	Loam	1553.7405364904635
73.01451	31.530432	2022	1	WHEAT	0.6575947916390256	13.22199760065589	27.625855655472762	19.852984015486257	55.87245134780758	2.009845289786295	0.09298050066692021	0.2125617978190341	2.4923153427783915	8.406862348803815	1.2245894482538593	18.473911982602775	89.85352172570657	43.37249658605147	Loam	1800.0
72.99302	31.45229	2019	1	WHEAT	0.4158003413934968	8.951757924415316	23.167691800097263	14.949623958322768	55.006315051753226	1.5152352058477927	0.19725089966465878	0.4889368107213048	3.1835202616356857	7.603332345981325	0.4020894564978126	17.00459559739265	91.76043292486092	36.42455391070453	Loam	1860.0
73.024647	31.481752	2020	1	WHEAT	0.056	8.6	23.6	16.1	56.0	1.4	0.072350115	0.145888338	3.86	7.06	1.51	19.23	81.95	35.68	Loam	1800.0
73.011329	31.532595	2020	1	WHEAT	0.05681093833145192	9.448955456044558	25.50911355198492	17.401801256686447	55.901011864076345	1.3957517383626694	0.1837021796560642	0.5009423442200829	2.988285376148804	7.020001376239734	1.3443541189593886	15.075705014878992	97.10493441320544	40.119734279375436	Loam	1600.0
72.99678	31.47369	2019	1	WHEAT	0.5944223092973773	7.5259337660216	21.14567546257714	15.422898121986982	59.38732894595584	1.4886818310465593	0.18310120588931797	0.5170404038976517	3.627999467184378	7.707605522788699	1.6843958097345972	9.120532968336008	92.57199595230163	33.9269188629805	Loam	1820.0
73.002509	31.511082	2021	1	WHEAT	0.669194922993565	11.712203080257403	26.854358242949075	19.283280661603236	56.61394637743703	1.901743297179629	0.19780273723310926	0.47068113301520254	3.3741839132311093	7.582234683295461	1.93	13.619413804769996	96.70752572887588	39.53104597830778	Loam	1919.3026811281484
72.986919	31.524957	2019	1	WHEAT	0.4	8.6	23.2	15.9	56.0	1.4	0.129763186	0.34205659	3.68	7.18	0.67	17.88	85.67	40.14	Loam	1700.0
73.011213	31.488454	2020	1	WHEAT	0.056	8.6	23.7	16.15	56.0	1.4	0.288772196	0.625751556	2.76	7.19	0.57	13.9	97.56	39.2	Loam	1800.0
73.021595	31.481873	2021	1	WHEAT	0.615	11.2	26.6	18.9	53.5	1.8	0.13342613	0.363932447	3.38	7.32	0.84	12.14	102.52	37.36	Loam	1320.0
73.017638	31.527953	2022	1	WHEAT	0.6589281129407628	12.021097627910816	27.7057975751554	19.897613905477968	54.88859272364828	2.0635519790600614	0.1172032249271304	0.286466315815257	2.5606291145653217	7.240758579123711	1.4956307959965822	15.602484243340315	79.16000999695517	44.75226525926215	Loam	1800.0
73.021595	31.481873	2018	1	WHEAT	0.34891549291810486	8.335777709693591	23.704399877448466	16.020088793571027	60.66422229030641	1.4656889161225628	0.20320527106683386	0.46705555823857736	3.8102933251632307	7.24612890386741	0.5648089406328698	18.49413349673538	102.79470422662064	39.90867207654486	Loam	1613.1377832245125
73.011329	31.532595	2018	1	WHEAT	0.05	8.1	23.1	15.6	55.6	1.6	0.192062095	0.483473012	3.24	7.31	1.11	15.53	106.51	39.41	Loam	1680.0
73.01298	31.48021	2019	1	WHEAT	0.2577203628732639	8.28173005664258	25.14567485839355	16.713702457518067	58.519239320289046	1.30913497167871	0.12788221538848227	0.30208794937218686	3.1400242344232905	7.323653988671484	0.7970898675333536	8.958439584320454	90.34626789881327	41.167315388260135	Loam	1869.13497167871
73.024964	31.482685	2021	1	WHEAT	0.6367584472100312	10.685453807316803	25.326801501898885	18.152763213443166	55.70751341963151	1.801321689029737	0.1746349490985741	0.4151173259953276	2.975585178293205	7.639956780764439	1.2475372971293306	9.752844996128232	103.41321752256019	38.72607391921753	Loam	1320.0
72.999833	31.525221	2020	1	WHEAT	0.30109882089392404	9.87849039746926	25.500905314811988	17.689697856140626	55.91215096025307	1.5756980794938524	0.12926604170869743	0.34471965789112086	2.9098189370376026	7.399162304607377	0.9863547119240779	16.240256319735707	106.74517556913622	38.830822420684726	Loam	1635.1396158987704
73.02112	31.525584	2018	1	WHEAT	0.35539043677850835	8.342815692150552	23.717068245870994	16.02994196901077	56.062873723139774	1.537126276860221	0.09924390426657502	0.25209964111932903	2.6035587266472646	7.761137883058066	1.5539245597140054	13.709027386343921	110.78591390485462	36.40954712044942	Loam	1807.425255372044
73.010703	31.532988	2021	1	WHEAT	0.6474103598200599	10.983694815117415	26.99206796512477	18.24659813413303	53.96841354626131	1.863303777496822	0.1040713513881454	0.32420348559718	3.9582335333190564	7.475730060625536	1.9906619575285813	10.544216801744202	113.61164297228812	42.487630796981655	Loam	1800.0
73.002564	31.516067	2022	1	WHEAT	0.6648819458501274	12.983039236150924	27.811527132102363	20.016618969952173	57.664234487827486	2.1022662262850984	0.17639893814178223	0.4064709016412069	3.00495499630863	7.166454476981053	1.3305339573396457	8.435389321434965	91.18358697240082	36.51483469060542	Loam	1720.0
73.002387	31.518194	2018	1	WHEAT	0.05147093953784945	7.687256625864251	23.554524505546425	15.480535878470421	55.151920447318965	1.6164435356097784	0.23346964454858216	0.586484896113839	3.6803134633842642	7.786865460881313	1.4814198460730987	17.071491719694034	106.05620866349966	41.206672001918314	Loam	1740.0
72.89364	31.44986	2020	1	WHEAT	0.30610878356046606	9.512249299947078	25.08542777136809	17.298838535657584	57.582787514421796	1.573178471421011	0.24171416490997147	0.611589168083254	3.5743716685895732	7.532566006423657	1.311573369297433	11.290168827216194	92.25701192553586	39.13589235710506	Loam	1754.6356942842021
72.998399	31.498009	2018	1	WHEAT	0.04	8.1	23.1	15.6	61.0	1.3	0.184417963	0.495846471	3.08	7.34	0.51	14.84	81.74	35.67	Loam	1740.0
72.989132	31.524456	2020	1	WHEAT	0.056	8.6	25.6	17.1	56.0	1.4	0.105331704	0.300702451	3.62	7.1	1.97	8.89	108.53	44.43	Loam	1600.0
73.01588	31.48262	2018	1	WHEAT	0.03983443506961251	7.843280872332426	22.861350964533237	13.79504672307706	66.63276884745528	1.4425867465409303	0.13316878339339533	0.339262388533376	4.191630224156339	7.384045376039798	1.5631200061052513	17.81834850850836	108.39918682910664	38.94212087245321	Loam	1600.0
72.999192	31.501447	2020	1	WHEAT	0.05596820474106813	7.887271822823584	24.89507059598339	17.30803005209021	55.45538033253548	1.3937790768343021	0.21643779620501566	0.5898900805468557	3.8310812270685184	7.664487776108045	1.3623631313422453	19.58485638749195	84.57825062119369	40.350582752007845	Loam	1800.0
72.9945	31.46049	2019	1	WHEAT	0.5081934187624703	8.985937416564079	24.406198632149056	17.454816380368563	60.68899417167916	1.5570288690069984	0.2179856218341068	0.6079282312859869	3.3455476646061144	8.316336027911328	1.1174304592087911	19.347038893251476	75.61605530735609	40.3994124206336	Loam	1800.0
72.99678	31.47369	2020	1	WHEAT	0.05534342361444726	9.401953317412104	24.005749218643118	16.260970788400154	61.625843618273954	1.528640065003429	0.1695539220705284	0.40730035137636145	2.744859315316038	7.13252879379106	1.2347834428636963	11.267190239499797	86.7350738819451	42.32692786033611	Loam	1800.0
73.000007	31.503944	2021	1	WHEAT	0.5921627476043266	11.482118166833855	27.150876141745574	19.670891402723704	52.792113600426205	1.8724651780478911	0.18151418465603505	0.442746845918949	3.7849701340672013	8.140164413461717	1.6543377292379517	14.443812675744294	112.19144275814088	41.915129715321754	Loam	1600.0
72.98349	31.52347	2022	1	WHEAT	0.6732103744731878	11.294475310327753	27.945573056944525	20.77847956394516	56.181236608873576	1.9342863333249694	0.10802069768638996	0.24475337739444736	3.779926144756893	6.95712747953835	2.076778838130823	16.70625072838989	94.00294039861262	34.630131115302206	Loam	1320.0
73.015077	31.53002	2018	1	WHEAT	0.16389565725937932	8.132541616359822	22.73016646543929	15.431354040899556	60.83729191820089	1.4650832327196452	0.16168154141343793	0.4041274550972804	3.545866827648567	7.498645959100443	1.505249698158936	12.548887571689566	86.4995716533349	40.989809168426945	Loam	1726.983353456071
72.999251	31.525684	2020	1	WHEAT	0.056	8.3	25.6	16.95	60.7	1.4	0.217809402	0.601793572	2.22	7.12	0.71	8.22	89.7	42.37	Loam	1600.0
73.001021	31.522819	2020	1	WHEAT	0.055856637162893616	8.647991593168648	25.947058490953022	17.45924912150565	56.30098533662248	1.4700645049226853	0.2451681722768604	0.6368818466661501	3.506509252077997	7.833438430661195	1.184402033013963	8.420306727317856	106.18343078235863	42.69353358958248	Loam	1600.0
73.013506	31.531006	2020	1	WHEAT	0.376666442087996	9.881480233822199	25.553881546772736	17.71768089029747	55.88506579136631	1.6298684172673807	0.20993811108281932	0.5230334413700937	2.674121706835696	7.532269730217916	1.6750657913663098	16.542773055746114	88.40966136864688	39.188016440649605	Loam	1645.973683453476
73.024964	31.482685	2021	1	WHEAT	0.6269614181424632	11.6979225153634	26.849258041201217	19.273590278282306	56.597625731843884	1.8997032164804857	0.1713005188178023	0.4260964542038337	2.4862910083098866	7.604747734008413	1.1751929092876843	12.15355979762654	101.81768508854779	37.88370979399393	Loam	1359.8812865921943
73.023313	31.481273	2021	1	WHEAT	0.638	11.0	26.9	18.95	55.8	1.8	0.070531189	0.193952356	2.59	7.26	1.22	8.35	117.85	39.42	Loam	1680.0
73.017898	31.527772	2020	1	WHEAT	0.05583734557571932	8.503085106153419	24.845765630062342	16.58557844904967	57.18308644095548	1.3329748059589988	0.09507451729227376	0.28892760570099396	3.7783175691256	8.125151489085017	1.5440873657404175	16.915767010987157	85.79584521685949	36.182937612378495	Loam	1600.0
73.035336	31.51572	2020	1	WHEAT	0.05450067886517374	7.960347301270206	24.8262675729435	15.966178740897554	56.4725064680574	1.4303567769859575	0.23747024051227525	0.5586998178924355	3.418696253761355	7.925214337644156	0.7216860142975529	16.21561496607728	84.30120316651721	37.32717898777934	Loam	1400.0
72.99041	31.524661	2021	1	WHEAT	0.6700431751440594	11.78137685220368	26.84224035508487	19.311808603644273	54.456545988475256	1.8968961420339467	0.1822817236671254	0.4600674242160534	2.962968548948795	7.5704317514405925	1.5604317514405932	15.734277746643844	108.60591539822423	39.32043381379832	Loam	1361.2415431864215
73.011458	31.48869	2021	1	WHEAT	0.635	11.0	26.6	18.8	55.8	1.8	0.140118249	0.382388574	3.07	7.8	1.11	18.69	96.77	38.62	Loam	1880.0
72.89599	31.44636	2018	1	WHEAT	0.49664551657736766	8.069057424329367	22.189314483335675	14.335122669482923	63.48643972447994	1.4971487924628848	0.15111091532727317	0.46577466085780284	2.652016832639104	7.943355906301817	1.7723905930022843	18.875179264616804	91.00756085929817	39.18569092789415	Loam	1680.0
73.00725	31.47772	2021	1	WHEAT	0.06	11.2	26.6	18.9	53.5	1.8	0.060507	0.18699	3.67	7.93	0.65	17.53	87.99	38.12	Loam	1320.0
72.989071	31.525099	2021	1	WHEAT	0.638	12.0	26.6	19.3	55.8	1.8	0.059812665	0.156290799	2.75	7.38	1.44	15.24	104.46	38.69	Loam	2000.0
72.99282	31.45542	2020	1	WHEAT	0.04085714143388823	8.336122034650176	22.431382599367435	16.57377799860843	62.56685591916246	1.4840625100788922	0.21512059745726772	0.5510647150809228	3.2563475747592543	6.685904242690349	0.5942300876240152	16.833834693163055	91.66515307285397	44.89165005814138	Loam	1800.0
73.026187	31.521335	2018	1	WHEAT	0.04110726345711416	8.691580327269344	20.466526486382165	15.814697201473274	58.78785281505973	1.5584545545977455	0.1484023576745953	0.36585799985780154	2.2625830858527562	7.372315317836171	0.9553806096024307	19.178869914544183	121.69971976847593	37.669172696549516	Loam	1680.0
73.000318	31.507703	2018	1	WHEAT	0.05015599883599662	7.754148785198167	21.065104814425432	14.939740365109062	61.61926722574504	1.470970116644914	0.056951984697469565	0.19762994048029192	3.220042072124089	7.429069477981425	1.943946106177419	13.430120429794998	104.37951766039541	48.46467845109861	Loam	1680.0
72.993111	31.524784	2018	1	WHEAT	0.03950832523501819	8.159586449110975	23.064433334601407	15.736026429933181	55.43040036756647	1.3499105281990638	0.09318822954095299	0.23183770240862345	2.7603857486735506	7.940671773350012	1.6540770404510063	13.434491120085752	114.88421677985845	44.62528142866716	Loam	1680.0
73.00097	31.47443	2020	1	WHEAT	0.0554816312248272	7.835036886880625	21.074522778430357	16.03834800839125	58.136803374025604	1.4663686587863207	0.12887306659369568	0.33623413379127615	2.9108836939780143	8.464358244641218	0.9638953419802333	8.199820910132805	107.05213275336341	45.477404267134055	Loam	1880.0
73.002098	31.520434	2019	1	WHEAT	0.5163860493119541	9.04306590787836	23.683126460466994	16.195557710956095	56.78338052564883	1.291590360234168	0.13232853445521606	0.37521704298003733	3.040394715286111	8.115776308192302	1.3229247328111353	10.522384937146985	84.97340828692883	35.123212799121745	Loam	1600.0
73.000318	31.507703	2020	1	WHEAT	0.05525323243474918	7.9397322548766684	23.654182774791543	15.437548713708027	63.4192850503764	1.4832901061875132	0.22037979985591727	0.6099159168068634	2.705754273650716	6.677193305248745	1.5601669852881788	19.256744492735052	99.14050488304738	37.72864469392693	Loam	1600.0
72.89326	31.44968	2020	1	WHEAT	0.056	8.3	23.6	15.95	60.6	1.4	0.20836	0.571839	3.18	7.36	1.78	14.34	114.89	36.23	Loam	1600.0
73.00517	31.47777	2018	1	WHEAT	0.037935552219311774	8.048293006278957	21.707769808805836	15.289709581567463	60.67151001976803	1.5009270837864852	0.21267178010911417	0.5492415967285202	2.5520214320629284	7.379026012811957	1.6577780740287753	10.607227331349359	80.13532948225831	42.90674333568154	Loam	1740.0
73.18777	31.44515	2021	1	WHEAT	0.6379723235514896	11.560001582329441	27.130285712383632	19.274952453191684	53.50751927126408	1.704554380788935	0.17213532134290743	0.45594890569530233	3.435551082447597	6.711339302106496	0.8812253334370332	13.88883737082713	103.15203523284286	38.93170517229195	Loam	1680.0
73.020611	31.52604	2018	1	WHEAT	0.04053625835957058	8.542221789243312	23.049332837454806	17.3604824400481	59.896936394028984	1.4193963444481086	0.1586644801954832	0.41451693337498197	1.971246601993521	7.884855764373324	0.4400212068558331	13.555832221824266	124.15838889917102	34.50091632017161	Loam	1680.0
72.996695	31.525014	2019	1	WHEAT	0.4	8.5	22.5	15.5	56.0	1.3	0.190706037	0.523280775	2.27	7.11	1.43	19.1	85.42	35.07	Loam	1700.0
72.985535	31.524903	2020	1	WHEAT	0.056468706901757086	7.574746529719447	24.364074021648	17.75620667540745	59.91341590619457	1.5179476246744539	0.28190196462265477	0.637091643342719	3.3067153821618325	7.394226025397405	1.693611593727627	13.420482419023136	94.00136168466948	40.615135658536055	Loam	1800.0
73.01298	31.48021	2022	1	WHEAT	0.64	12.4	27.1	19.75	55.9	2.2	0.078254	0.230322	2.87	7.15	1.37	18.1	112.98	44.33	Loam	2000.0
72.999833	31.525221	2021	1	WHEAT	0.6255051375772481	11.75225899543545	27.71149894171348	19.731878968574463	56.50800846629219	1.8885010582865238	0.19538045828049114	0.5185031377147262	2.7907290744031163	7.134425052914326	1.1793019049157425	16.090050606495627	105.43679199782201	40.127422936341276	Loam	1910.1027515449616
73.032693	31.517658	2019	1	WHEAT	0.24424845469104217	8.50748950807576	23.381106448033673	15.944297978054717	60.59055322401684	1.509446775983164	0.10836386121000827	0.29875698929280714	2.1609446775983163	7.8573616939957915	1.2890553224016836	9.074493704845455	108.88270239673676	38.759328884233874	Loam	1621.8893551966328
73.023527	31.523807	2018	1	WHEAT	0.2540591721822939	8.266789517505948	23.608486896882436	15.937638207194194	56.03321048249405	1.483394758752975	0.137579866852455	0.36526404299351695	2.486014538321276	7.364354014196573	0.8402211315107098	14.042327994245593	97.83148745573487	41.06269552786625	Loam	1616.678951750595
73.000508	31.523944	2021	1	WHEAT	0.635	11.0	26.9	18.95	53.5	1.8	0.179798991	0.525952379	3.34	7.06	0.68	14.04	103.18	38.43	Loam	1680.0
72.999493	31.52572	2018	1	WHEAT	0.049815830235002835	8.53767768359342	22.403567719141915	15.651355745415126	58.36826382650344	1.4211606386167508	0.18567165480867998	0.48442376807483195	3.71101577727392	7.400415104510749	0.46817833807161524	10.496588671713171	105.88415588959856	35.39272911009009	Loam	1740.0
72.9945	31.46049	2022	1	WHEAT	0.6401896459229115	13.087199231606824	26.484934989211553	19.06803530251745	56.60996159659894	2.036288108449996	0.1919228932424983	0.5301292268793862	2.792037277880166	7.599444355207359	0.985108219266217	19.724835849687253	86.9920643633512	40.6635746682678	Loam	2200.0
73.01256	31.485653	2019	1	WHEAT	0.2005601796251994	8.240587681785634	23.481175363571268	15.86088152267845	60.58117536357126	1.3405876817856328	0.0800289169178624	0.21711516692653843	2.6845820359990884	7.332708982000456	1.5612947818572405	15.385417964000911	85.24663892224882	36.0747108639293	Loam	1623.764927285747
73.19216	31.44134	2018	1	WHEAT	0.30716718850053615	8.280871805114247	23.1123487220457	15.696610263579974	59.9123487220457	1.3876512779543018	0.1657885997180062	0.37750301810103426	3.2201938578302403	7.863825638977152	1.3647456309880392	14.210168099016418	106.2552723561201	41.14574067895307	Loam	1666.2953833862907
72.998624	31.500394	2019	1	WHEAT	0.2196192435472626	8.55243626641068	23.50487253282136	16.02865439961602	56.0	1.3524362664106795	0.16958236426451018	0.4495416910667581	2.9946628293289335	7.333294613512525	1.3576572776193192	16.436586144724764	113.69102590202971	38.80986122510515	Loam	1647.5637335893207
72.99321	31.45626	2022	1	WHEAT	0.6039472454718234	11.806281045806852	26.435265150230613	18.297198268669327	54.04514848777559	2.03866588371069	0.2659748144848137	0.5297308765126784	2.5655467562860474	6.922401986808619	1.7560248684821274	16.279330283519204	128.55975989030378	43.27103417319225	Loam	2000.0
73.018982	31.527172	2020	1	WHEAT	0.056	9.0	23.6	16.3	60.7	1.4	0.145145208	0.319688686	2.62	7.44	1.03	9.66	107.19	35.09	Loam	1800.0
72.999772	31.503552	2022	1	WHEAT	0.64	12.4	27.1	19.75	57.4	2.0	0.213217393	0.49793638	2.87	7.09	1.96	17.5	118.85	36.26	Loam	2000.0
72.89944	31.45161	2022	1	WHEAT	0.615	12.9	27.2	20.05	56.2	2.2	0.135558	0.375979	3.13	7.32	1.28	8.59	105.22	41.69	Loam	1800.0
73.025696	31.521744	2018	1	WHEAT	0.038447580869683744	7.794258140569689	22.695931324267058	14.447676808540539	63.932865212304705	1.5188303369142284	0.0783624160879411	0.21157031021997888	2.0681505656219423	8.349439119684773	1.0360988411616336	15.617955255131928	94.63092528014695	41.1617934217933	Loam	1700.0
73.00725	31.47772	2018	1	WHEAT	0.038506287392077176	8.257817116547008	23.75389445319208	15.47660646427027	58.826347217594886	1.4871052488895866	0.15288608732601816	0.37434075743044914	2.5204689996010186	7.310846534447881	1.8757274831811155	11.291131237789122	111.63629560443759	35.95865107816097	Loam	1640.0
72.985213	31.524901	2020	1	WHEAT	0.056	8.6	25.0	16.8	60.7	1.4	0.241550937	0.610478983	2.83	7.75	1.94	19.47	106.14	43.96	Loam	1400.0
73.002538	31.514126	2020	1	WHEAT	0.05365635838590727	8.886383291096099	26.23569360411122	16.831906713406774	62.45449050891987	1.400034059390971	0.25818841112371305	0.616867282163666	2.822072134743497	7.536478197436299	1.5161082187230661	18.37807675682625	99.79482168430022	44.67774978753302	Loam	1400.0
73.021595	31.481873	2022	1	WHEAT	0.6336389122613763	12.552895035234112	27.184092313118786	20.507601471831215	58.617023501841295	1.8845105027039555	0.11633062995464072	0.25465534496812736	3.497894607509436	7.070717513346289	1.6641071892513795	15.178983140328475	87.5272179337719	40.525298396124946	Loam	1400.0
72.90254	31.44393	2019	1	WHEAT	0.5236442803051939	8.693027651719811	24.54486115331571	16.836623239679593	57.50526596005789	1.3703818804382673	0.14566016572598017	0.46662301516676297	2.6983011030234505	7.88329937640181	1.677888611648721	10.875669553978135	86.67372381739992	41.024096030142246	Loam	1680.0
73.03167	31.518251	2020	1	WHEAT	0.058600461172642664	8.101456209379363	24.985690048320006	16.244954079194443	60.39961478866694	1.4223458639669906	0.17031018567714587	0.4936363592165338	3.876120763398327	7.442417125934307	0.9187727176596413	10.638200916610689	79.10765680691917	38.80563821983943	Loam	1400.0
72.997346	31.525066	2020	1	WHEAT	0.49568909806707145	10.253295740928785	26.319761905730545	18.286528823329668	55.86107769413363	1.6778446117327466	0.19588241576337057	0.5427802341726884	3.025749374024965	7.734131578840309	1.0608383458799562	12.39215664225147	104.87240853034731	42.4249724326887	Loam	1938.9223058663733
72.9945	31.46049	2019	1	WHEAT	0.48721874352869066	9.269403365816768	24.368122065890784	17.31406005549627	62.56170328674966	1.4549357203379265	0.2216642772638304	0.5560525220089321	3.4922011899716456	7.696411449393946	1.1748927327222847	18.605338470377543	81.61856959056469	41.121779781080406	Loam	1800.0
72.998624	31.500394	2018	1	WHEAT	0.050578070620122914	7.972686329272226	24.14514573876715	16.635592638010014	56.057929823263855	1.470307538083954	0.15054675657041344	0.413753530945402	2.8517731098127905	7.513798563336427	0.6224494988045558	11.003028286844714	98.19653712207737	37.40054403594641	Loam	1740.0
72.98845	31.524393	2018	1	WHEAT	0.05	8.5	22.7	15.6	55.8	1.6	0.112824164	0.317731782	3.89	7.69	1.04	12.97	98.88	36.82	Loam	1680.0
73.000007	31.503944	2021	1	WHEAT	0.6308920015843307	11.410994912249226	27.87749050439312	20.306310076679782	55.86694593541426	1.7933973896866735	0.16781357648551193	0.44342746971252595	3.8440223025080127	8.609090738242518	1.6855673141990064	14.587519392062285	107.03551698495475	44.46587779660155	Loam	1600.0
73.01298	31.48021	2022	1	WHEAT	0.6638406365021569	12.595724490761297	26.007685610051862	19.82740418185199	56.57063624797431	2.2471539756322	0.07960097134580574	0.23090517759516266	2.8653928780127047	6.766212603580526	1.389723960179771	18.21093586751036	109.21982037375099	42.861828863125474	Loam	2000.0
73.018982	31.527172	2020	1	WHEAT	0.3738787005974968	10.139350181353036	25.30902527202955	17.724187726691294	56.59833934712908	1.6278700362706071	0.11807865526722844	0.27434805013449987	2.8649602889909023	7.303277978237636	1.2464765344570767	11.47726353925809	101.11726353338832	36.64521299754689	Loam	1913.9350181353036
72.99131	31.45091	2020	1	WHEAT	0.05642383177686746	9.237336286881739	24.99638679895992	16.76447093770874	58.13062235070559	1.4039181395647589	0.12244843245263654	0.3656924732635269	3.543427769161897	7.355271907070865	0.9711707044117494	16.340305006100245	105.47608842538511	43.888825452084916	Loam	1720.0
73.000318	31.507703	2022	1	WHEAT	0.6302224177922198	11.839306517944667	28.465853681854096	20.396576644588823	53.46197664861422	2.1268662680495733	0.1790774636250303	0.39026749445388853	3.006536927275949	8.293432422780615	0.8524873692365142	11.229484964511498	95.96555293054584	41.98845709448006	Loam	1720.0
72.99354	31.46109	2019	1	WHEAT	0.5116164498434472	8.31030624153381	22.827996586715212	15.175020705817094	63.08479361882041	1.3374282439248955	0.1531194375858019	0.3925458853392213	3.2189987650177376	7.44928657545434	0.7773856860603957	15.27507331644271	83.95709457051329	38.95395236983917	Loam	1780.0
73.035556	31.515942	2021	1	WHEAT	0.7025531931816151	11.372760070995238	24.81246757854637	16.291520366071936	51.33749688549379	1.685921394286943	0.23938278006173241	0.5422350604307364	3.530398119546009	7.304984704631655	0.3914603881509653	13.432238901429194	107.32906937801494	41.07327991081864	Loam	2000.0
73.00085	31.508799	2020	1	WHEAT	0.26245859066619187	9.713155753596517	25.16196929487286	17.43756252423469	55.928684424640345	1.5426311507193033	0.22942323313362595	0.6253224834794743	3.325751423858316	7.646355123983773	0.8096045137587812	10.973694895403977	99.21797254940616	40.1108473944672	Loam	1671.3155753596516
73.012606	31.487435	2019	1	WHEAT	0.6283760291696742	8.483505607500751	23.189001463204264	16.155273519023964	54.22951462165679	1.2592667381374123	0.22437803086878122	0.5068922050320279	3.3890922184087087	6.558329873527775	1.5260579057531425	11.820955214650446	102.19109074126825	39.676772452926116	Loam	1700.0
73.021595	31.481873	2022	1	WHEAT	0.64	12.4	27.1	19.75	55.8	2.0	0.110767022	0.24647238	3.56	7.51	1.68	15.18	86.29	40.84	Loam	1400.0
73.01588	31.48262	2019	1	WHEAT	0.47369112901995264	8.266588441205576	21.436620498668454	14.81238410955099	61.0140468090811	1.2090806903342628	0.24970790909353244	0.5602111889404229	3.0165973087728744	6.787013333513481	0.5607363235033058	9.335888900902217	104.60289054240104	44.82489350542963	Loam	1640.0
73.000318	31.507703	2021	1	WHEAT	0.7388635215380505	11.131822327961343	28.374366425855364	19.05637489354185	50.83189822006702	1.7309235304633772	0.1704349098670615	0.5422832916330994	3.457399297320591	7.549694180234422	1.5222090736876117	18.190247844364613	96.81754789446921	41.45088042373608	Loam	1680.0
73.000318	31.507703	2022	1	WHEAT	0.6205691899592104	12.47970539955329	27.9420889491253	20.758657445889735	55.12885853010758	2.0625740774949377	0.1777978481255215	0.4050921761293782	3.1370303130774357	8.381965429463532	0.8807807087156694	11.763574575040776	88.26192179986147	40.959447913304906	Loam	1720.0
72.90254	31.44393	2022	1	WHEAT	0.6544476971787192	12.40959979792254	28.94802143246211	19.79400562493698	54.01155715830384	2.3716260753915432	0.1353554880547362	0.34602911198249314	2.823502106186034	7.438608986117165	0.4631629197793423	17.709602764425018	82.11251994253126	39.913929745759745	Loam	1840.0
72.918	31.462	2019	1	WHEAT	0.4840371257570846	7.065326837174377	25.234021359182154	14.213174709553998	60.386372613981216	1.8721658244654926	0.19017029339191374	0.5228011348239705	2.254580403340796	7.106086679701775	1.571342714156716	20.377209233103176	122.6300598159935	41.05676502889961	Loam	1780.0
73.000977	31.495682	2020	1	WHEAT	0.05324508993359536	8.530776617898846	22.58404463567209	15.949125606105873	55.44931092042677	1.4040189948036945	0.14055403556351356	0.3848192931966429	2.661862157049366	6.927250760222369	1.6804462854741247	19.87228439475292	106.88990104153763	39.26356205626316	Loam	1600.0
72.997357	31.525459	2021	1	WHEAT	0.687	12.0	26.8	19.4	55.8	1.8	0.162082888	0.478403397	3.6	7.37	0.57	15.46	101.77	43.58	Loam	1680.0
73.19216	31.44134	2022	1	WHEAT	0.6405501455947077	11.865189799674418	27.338159757487787	20.020728248321188	56.77664752537156	2.0173367906288218	0.28846899564121964	0.5919359297870962	2.1708259478859504	6.644858344162341	1.2558574597828678	10.046335379281325	92.98877219545642	38.873932180364584	Loam	2200.0
73.011329	31.532595	2020	1	WHEAT	0.056	9.0	25.6	17.3	56.0	1.4	0.1827861	0.523110345	2.88	7.13	1.38	15.75	92.34	39.9	Loam	1600.0
72.99152	31.525247	2019	1	WHEAT	0.4	8.5	23.4	15.95	60.5	1.3	0.275389351	0.645830702	3.6	7.16	1.54	13.31	116.1	37.48	Loam	1640.0
73.011329	31.532595	2019	1	WHEAT	0.17317843291760043	8.86374600823535	25.054984032941395	16.959365020588372	56.0	1.4681269958823258	0.15059107007965472	0.4397443565935764	3.1184444855881406	7.2832857407352325	1.4617523950587912	13.348523395148016	101.28166820955528	40.92190493823489	Loam	1613.6253991764652
73.035556	31.515942	2020	1	WHEAT	0.056	8.6	23.4	16.0	60.7	1.4	0.184278108	0.451745366	3.75	7.24	0.8	14.93	106.93	39.49	Loam	1880.0
73.027935	31.52103	2022	1	WHEAT	0.629185485655118	13.053436120065612	25.486543630620176	19.659120003442634	59.56034319515927	2.0954214526456587	0.11099787252283483	0.2728708497015897	3.195085486576242	6.87572465242387	1.4295973215408309	17.088722279953295	92.94167065391045	46.459315792721085	Loam	2200.0
73.035556	31.515942	2019	1	WHEAT	0.36585965308085466	8.530211789846655	22.771906108619888	15.651058949233272	60.21148252892658	1.3302117898466543	0.10795718959013983	0.26775576434370674	3.8337458521840144	7.672686902950744	0.8907246731993493	15.25102576670539	88.36633609921006	42.16288844887314	Loam	1712.5082956319707
72.992227	31.525182	2019	1	WHEAT	0.22261176682498462	8.31237413645835	24.94969792750004	16.631036031979196	56.0	1.4750503454166597	0.18428469554485416	0.49064152229344404	3.22636831172915	7.626086377395856	1.0487827245208288	13.84276791431229	94.92123958085381	40.08088391212522	Loam	1807.505034541666
73.01909	31.482561	2018	1	WHEAT	0.23871910481598135	8.375998756688862	22.724001243311136	15.55	60.724001243311136	1.5103995026755452	0.13395436898319818	0.3260283710277913	2.1531198508026637	7.637358930752423	1.0436017406355917	16.931759676739105	101.92015234120339	43.683436966320826	Loam	1657.9200994648909
72.997315	31.498928	2018	1	WHEAT	0.04	8.0	22.0	15.0	61.0	1.6	0.154693745	0.415035008	3.35	7.23	1.9	9.4	102.77	39.31	Loam	1700.0
73.002387	31.518194	2021	1	WHEAT	0.689	11.2	26.8	19.0	55.8	1.8	0.234446794	0.589389191	3.06	7.56	1.24	14.28	103.06	42.27	Loam	1960.0
72.89572	31.45447	2019	1	WHEAT	0.6	8.7	22.9	15.8	60.5	1.4	0.16736	0.58085	2.91	7.23	0.97	17.24	117.05	39.67	Loam	1820.0
72.99152	31.525247	2018	1	WHEAT	0.050592427403722856	8.335104966255038	22.327293646255605	15.38345971842816	60.9865549611105	1.4306810900056048	0.21871468413038372	0.5526772048294611	2.826462851229822	7.682546591191294	0.9981611014540047	7.854070745890815	80.23338011924743	35.72938489337977	Loam	1700.0
73.009883	31.489651	2021	1	WHEAT	0.68793511783634	11.002113342421227	29.109223051315816	17.61157158767097	56.49960544977892	1.7432023082294141	0.1735824493578185	0.578911474392749	2.2113014750928097	7.449686288444266	1.6800992929425422	18.965747083503356	112.79225926850809	44.43303778541241	Loam	1400.0
72.985213	31.524901	2022	1	WHEAT	0.64	12.4	27.2	19.8	55.9	2.0	0.248900913	0.594733899	2.08	7.21	1.28	9.98	118.95	35.71	Loam	1400.0
73.001909	31.521122	2020	1	WHEAT	0.056	8.3	23.7	16.0	56.0	1.4	0.16011779	0.43392211	2.35	7.05	1.37	14.8	101.94	44.2	Loam	1400.0
73.00104	31.509428	2022	1	WHEAT	0.6308344804403916	12.213300995842335	25.426306636244412	20.8618706589248	57.20246610152885	2.0376520294199523	0.13650120532511834	0.2957317673190785	3.1930555451398592	7.430153399210643	0.5995698305109963	15.953026784659398	81.88014441165207	34.914397438342235	Loam	1800.0
72.994997	31.525459	2020	1	WHEAT	0.05245233466898529	8.739373242536331	23.293237485967992	15.878066046237178	62.5230646141157	1.4110358278376738	0.09370311176203913	0.2430476091589934	3.441642939873089	7.246671983852416	1.605465475941444	14.039883866318867	105.6295155551527	40.491923437443305	Loam	1600.0
73.03167	31.518251	2019	1	WHEAT	0.4228996249781289	7.198287825458266	25.94464154887467	17.68005808927063	58.120713353670354	1.2950175206412962	0.17571393431235355	0.4187826681882641	2.087841431857684	7.205259878571678	1.1823205905978524	7.787832101572554	86.99306156634478	40.21157898652042	Loam	1600.0
73.010703	31.532988	2022	1	WHEAT	0.64	12.7	27.1	19.9	57.4	2.1	0.125503033	0.349699488	2.58	7.75	0.47	12.37	89.69	43.69	Loam	1800.0
73.00692	31.47885	2021	1	WHEAT	0.6377002374714178	11.753189986424305	26.743382098165572	18.785415665411357	51.03677314690061	1.7142456982322714	0.11993400093517206	0.3589990250316089	2.684655524933991	8.285961601906768	1.4891028267109507	10.265947081822029	95.81736482463477	37.554559870601885	Loam	1680.0
73.000474	31.505178	2019	1	WHEAT	0.5841238336550115	8.069319767061645	22.510473341837216	14.35825476292814	61.485244494589196	1.306491466243635	0.11920621087883468	0.3053390428717775	3.6452336812920594	7.437441671000106	0.5806467962461968	11.74306737972002	110.94499300283057	31.66063356819891	Loam	1640.0
73.01298	31.48021	2020	1	WHEAT	0.05449944417928618	8.357782738881383	26.273894285491206	16.73200292969951	60.64681487862487	1.4524458388101569	0.1311298048968848	0.32912620399890774	3.467689692766652	7.660825270353769	0.411794877939744	8.563044805725582	84.46218638538451	39.44024987569502	Loam	1960.0
72.89616	31.44607	2018	1	WHEAT	0.04555811362788507	8.489586243917735	23.07306009639555	17.45400309018732	63.899876518605886	1.632446797448599	0.1904667300718904	0.49309542967517916	2.9110549786874227	8.453425597169055	0.559130570862767	9.913374891776167	106.96111075038877	37.05950191042619	Loam	1700.0
73.018982	31.527172	2020	1	WHEAT	0.05476439877980451	8.628599675511536	23.155480706556844	16.170217201093664	62.67674980112291	1.4414341180754184	0.14548309042307006	0.3235795138523097	2.5346768278561775	7.159123939203783	1.041223535588797	9.38071594790603	105.21151913054905	34.93577204791704	Loam	1800.0
72.986607	31.524959	2018	1	WHEAT	0.05	8.0	23.0	15.5	56.2	1.5	0.145584717	0.418017751	2.19	7.82	1.95	12.73	104.78	42.36	Loam	1700.0
73.024964	31.482685	2022	1	WHEAT	0.6090021292668883	12.064222812443823	28.57834547050151	19.900040208471633	56.15712503787676	1.920828694666994	0.17502646947073117	0.44356206486488875	1.9877239182640984	7.2042983580210285	1.1188794133593627	14.325334580423096	103.23739080617118	36.283071916524904	Loam	1400.0
73.000191	31.506781	2018	1	WHEAT	0.05531850360202497	7.821733983797989	23.561537929409752	15.193362140691393	59.98896990299023	1.433957137791856	0.15833579431721534	0.42502369908820653	3.67006679412781	7.834882028727456	1.115540863610759	12.336567213306283	90.46888402080123	45.81613148583518	Loam	1780.0
73.001123	31.510026	2022	1	WHEAT	0.5860045757209265	12.859763818428817	23.107037999350066	20.48665411411457	53.11078101530057	2.2195220534392117	0.08108803082296102	0.1962646235212883	3.413665877027673	8.32885799313006	0.5828160873010111	13.56282399374581	79.87530052809582	39.13205734706722	Loam	2200.0
73.002538	31.514126	2020	1	WHEAT	0.056	9.0	25.4	17.2	60.7	1.4	0.263067477	0.61960541	2.84	7.45	1.5	18.89	103.06	44.91	Loam	1400.0
72.989616	31.52459	2020	1	WHEAT	0.05577893986118042	8.793079855669463	25.23121049973309	16.20386996409203	54.121992408693835	1.4079057716017316	0.1764445332447513	0.47741959433171	2.631740728920297	7.423425726256398	0.5982317549628288	12.199507374884345	96.76003673096588	43.011852101042024	Loam	1400.0
73.035556	31.515942	2020	1	WHEAT	0.4269440032248063	10.137591723211631	25.642321263016964	17.889956493114298	55.830959543163175	1.6562652872019388	0.21478264710274603	0.5299122752043118	3.5834275633187405	7.124680620759127	0.5501413449781098	13.949785276452587	107.42331067786375	41.27104374605348	Loam	1956.8795861605818
72.99665	31.47302	2018	1	WHEAT	0.3305512478998188	8.610510055717508	22.810510055717508	15.71051005571751	60.463163314760834	1.5263266295216604	0.11761998406468628	0.3189691227196051	3.653683668523917	7.3731530167152535	1.1136321782960303	15.630613036173283	87.19684758820762	38.81588381356184	Loam	1692.632662952166
73.001909	31.521122	2020	1	WHEAT	0.4212292386455565	10.064076823511634	25.790757716754527	17.92741727013308	55.869327642702835	1.6613447145943159	0.12497122827442853	0.3342424904275011	3.4149797119718377	7.363613657513179	1.291596585621705	16.296198491052458	97.24886237303204	41.808695861462006	Loam	1530.672357297158
72.997352	31.49953	2021	1	WHEAT	0.689	11.0	27.8	19.4	55.8	1.8	0.200736225	0.55809468	2.46	7.79	1.59	18.16	108.46	44.54	Loam	1320.0
73.012634	31.531751	2020	1	WHEAT	0.05462759459976062	8.206698693320304	25.197752934613508	17.069449905803594	56.62813652254434	1.4413686022469483	0.1692942807218249	0.45578983735024925	2.463259782907923	6.739534098802397	0.9810949143179128	15.42772991444293	111.69607163539244	41.53395375078685	Loam	1600.0
72.89599	31.44636	2020	1	WHEAT	0.05871509484138529	8.493189790927437	23.330464623213626	15.60462039310178	59.098005067651115	1.3844424374392053	0.24899905872982828	0.6468565131232423	3.8199886391727826	7.6573681128840745	2.0006285467477816	16.811112104111253	102.2183671701633	37.23822428282713	Loam	1600.0
73.00254	31.516787	2021	1	WHEAT	0.6310903047482928	11.06157905260736	26.627187526671886	18.154288844517758	52.07391580194535	1.8069354829335182	0.25116686129270205	0.6128895070149929	3.7294506383982577	7.305802053673442	0.878408605618353	10.469700764008753	82.68326369845713	38.61442042248818	Loam	2000.0
72.997346	31.525066	2018	1	WHEAT	0.05136731624212323	8.070237252526054	24.038625474379486	15.965608968816007	56.008437491631696	1.5036693667976013	0.13443747318546215	0.3639152474458154	2.4048545530911216	8.119797462109224	0.41600477715663253	13.971562658682872	103.41337492743794	37.71399812837503	Loam	1780.0
73.000474	31.505178	2020	1	WHEAT	0.06027267908021273	8.973367776890724	24.084201543924106	16.16484180067787	57.934568792166	1.428108232696299	0.12866551556972444	0.28475572226292567	2.909958891764822	6.949398275600833	0.5971339136802752	15.063932566246043	107.80991932512377	42.36048882095708	Loam	1880.0
72.99349	31.5281	2018	1	WHEAT	0.06015296999347248	8.191152375380993	23.64112207533106	17.07050863774954	58.815150793433865	1.2936783935862777	0.08478722194416767	0.253979044704773	3.419962081850132	6.566569536965825	1.6766146435653475	18.57544450845496	116.5151101412277	42.889827588389856	Loam	1640.0
72.986919	31.524957	2022	1	WHEAT	0.5870468872096027	11.400288541656801	27.118860527108644	20.59461336018488	56.16516303984622	2.021852051886136	0.07763647343508726	0.2083709602269849	2.9244799356934417	8.13299398895554	0.8514978806253158	14.103071521495602	116.84086549168464	39.58104822382761	Loam	2200.0
72.99277	31.46649	2019	1	WHEAT	0.4	8.5	22.6	15.55	60.1	1.5	0.204923	0.534328	2.72	7.82	1.58	14.28	89.05	41.05	Loam	1540.0
72.89326	31.44968	2022	1	WHEAT	0.64	12.3	27.6	19.95	55.8	2.2	0.140476	0.406013	2.26	7.86	1.41	14.13	99.36	38.52	Loam	1880.0
72.989071	31.525099	2019	1	WHEAT	0.4	8.0	23.4	15.7	56.0	1.4	0.251918666	0.602373897	3.11	7.57	0.76	9.4	114.38	36.51	Loam	1700.0
73.000169	31.524346	2018	1	WHEAT	0.04	8.5	24.1	16.3	56.2	1.5	0.209241398	0.533188525	3.49	7.08	0.85	17.87	85.9	37.01	Loam	1700.0
73.002564	31.516067	2021	1	WHEAT	0.7038942527840445	10.96873691224947	26.7347597041462	19.243962240202286	53.828007661475084	1.7354500254606753	0.15396084455116404	0.4197785047397531	2.740881158811444	7.183322176314111	0.712214188890504	12.865491135766371	100.11654962638171	35.313931726041915	Loam	1680.0
72.99242	31.52723	2022	1	WHEAT	0.64	12.3	27.6	19.95	57.4	2.0	0.276684	0.659522	2.02	7.19	1.28	12.93	100.75	35.91	Loam	1600.0
73.00104	31.509428	2019	1	WHEAT	0.39996350365368966	7.741513751642069	22.378244413541804	15.12176059141456	59.5888656753568	1.4062766000460127	0.19518800049514837	0.5028516870288408	2.708986201528214	7.370603311630429	1.5357585180520583	13.651735264347877	113.71626957426311	37.8870263710964	Loam	1640.0
73.00517	31.47777	2021	1	WHEAT	0.6835024093654848	11.01023089436111	26.728807098331473	18.416276167060314	51.88511901053111	1.8490573559047778	0.12158801014759425	0.36234906349451107	2.825556979366622	7.828915902405195	0.4073127508324606	17.459251620833967	104.99305971712107	37.634830581393985	Loam	1960.0
72.99349	31.5281	2019	1	WHEAT	0.5946222025811444	8.218402822218343	23.482526164897976	16.30008132689929	60.2524326954876	1.5339637196937976	0.21223251677731012	0.4752805615388755	3.559578628540773	6.900100155893872	0.9484218789949375	18.880628554560783	111.77001446462944	36.401092939069756	Loam	1700.0
73.002409	31.518739	2020	1	WHEAT	0.05619398245039737	8.108829994017706	23.528138873748222	16.78018950309142	55.08516367790728	1.4351235309291424	0.14308049617326382	0.3994888152746603	3.9455592022740333	7.8078225238537	0.515216533090787	9.395178736657476	122.25840820819292	39.271066989532564	Loam	1400.0
72.99242	31.52723	2021	1	WHEAT	0.636	11.8	27.8	19.8	55.8	1.8	0.25058	0.639003	3.71	7.79	0.6	15.58	116.64	43.03	Loam	1800.0
73.020611	31.52604	2022	1	WHEAT	0.64	12.4	27.1	19.75	57.4	2.0	0.276215799	0.608357177	3.38	7.89	1.01	8.84	96.87	42.01	Loam	1720.0
73.00692	31.47885	2019	1	WHEAT	0.5952004106605987	7.762818899986632	21.567078336322158	15.690765432193428	62.488758227658316	1.4529268955628807	0.2883177629813668	0.6278386832946118	3.9399875526202415	7.718106848562339	0.7505445339385151	15.420194530555763	84.87740283373759	36.03915342571779	Loam	1840.0
73.01256	31.485653	2022	1	WHEAT	0.6735498931506172	10.321749914617193	28.164103741936685	20.13756808373749	55.87420832409508	1.9964416528071207	0.10293016649843452	0.19839114629364896	3.9028897612889177	7.17530494851298	0.8373158198121095	9.039769315729169	117.17886855893838	41.96943487298222	Loam	1800.0
73.026187	31.521335	2021	1	WHEAT	0.6951676408413276	11.466660133253411	24.819712357612847	20.090166990800068	53.78511960132704	1.7863434416645414	0.09288293677964035	0.2235390448412487	3.277361932364265	8.369109952119038	0.7351835117988303	9.503783452261112	105.83725682112456	41.872243721834074	Loam	1680.0
73.0078	31.47821	2018	1	WHEAT	0.03852639546803417	7.950602958568124	20.374411578074383	14.892205813925205	62.917701184576934	1.5916218247266487	0.0919154903123366	0.2238168587264726	3.355570689994679	7.5399531412171585	1.8271854325004053	9.161457055567412	107.16153355833627	34.55120051082773	Loam	1600.0
72.986607	31.524959	2020	1	WHEAT	0.056	8.1	23.6	15.85	56.0	1.4	0.216238856	0.573242663	2.7	7.99	0.52	11.32	114.55	35.22	Loam	1600.0
72.98507	31.54171	2018	1	WHEAT	0.2682567623691555	8.524718149925231	22.688204625186923	15.606461387556077	56.04943629985047	1.3623590749626158	0.16471883310443255	0.4082425412227364	3.03427565547104	7.486626264768219	1.815169110044861	14.396817882166284	113.66560448202324	41.17979145127106	Loam	1655.0563700149537
73.010084	31.490066	2019	1	WHEAT	0.2928710077033467	7.769397076931181	22.25776314872006	13.97125915961276	55.63248521345038	1.5562611474885655	0.22697541147719982	0.5876868244298199	3.1010224884555964	6.7991464744733925	0.5160850848599279	12.961448996388029	88.22483952880053	45.45987376127797	Loam	1700.0
73.015077	31.53002	2021	1	WHEAT	0.6829320541967208	10.742716837361241	27.540109144983425	19.496369517183446	54.644930572612665	1.8230142351253977	0.1082266220161819	0.2623273204735541	2.8510900460155852	6.97224044099415	0.5611565118913566	9.672339326553553	84.81068201698294	38.37863742668167	Loam	1960.0
72.99302	31.45229	2022	1	WHEAT	0.6201989788927951	12.154005220253115	25.81509300978646	19.51120625249133	56.766888550465445	2.0864012718834997	0.22904127727369886	0.5749778201829736	2.84859190945965	8.162347664841425	1.7606166320352972	11.577603521353481	89.97706866141287	42.100752578618675	Loam	2000.0
73.002259	31.494413	2019	1	WHEAT	0.039318868958322414	7.817989745709203	23.14403429785275	14.486026161138563	55.33784837661381	1.3509932362154762	0.11680597042515696	0.34940930148899296	2.3308486618988726	7.173999353597337	1.4995606755231172	10.052609985225887	82.93198796208412	40.73284250576469	Loam	1640.0
73.022085	31.481742	2021	1	WHEAT	0.6074045896051992	11.027142807678896	25.598557647567002	19.7421189003314	53.93124538281076	1.7607769348187021	0.11633014536075305	0.2869811182776141	2.804845986784911	7.0856210048503705	1.340520540764165	10.13436382532748	104.77306654254534	36.56559646482332	Loam	1960.0
73.000169	31.524346	2020	1	WHEAT	0.057143715375448316	8.962641617130505	26.647577528464346	17.08259622167275	56.06913535621297	1.3567609013752318	0.25943722173841066	0.682838928580663	2.0733621357135963	7.120268682437841	0.43000098800671166	17.52816985703595	91.25158554752642	41.25161506726025	Loam	1600.0
72.55	31.28	2022	1	WHEAT	0.623362418348775	12.36372238885401	28.84178236196958	19.008853040235316	56.892912437994795	2.162364103482658	0.047357338693592696	0.146146637457219	2.9689532356156048	7.8008176597736805	1.3807193885858027	8.544614511512082	110.73210229065029	37.5512093958555	Loam	2000.0
73.001123	31.510026	2018	1	WHEAT	0.5011314710713705	8.048502227768495	23.17703037562592	15.921546877264506	58.41468415140368	1.4418504294973056	0.18022388939389586	0.4883169124557964	3.595756041954771	7.4995473004369115	0.6182207312801798	14.49522924068729	112.51382689089796	40.41863048335229	Loam	1780.0
73.015803	31.529458	2022	1	WHEAT	0.69317503587716	11.708897216645884	28.73103271595474	18.705439392021646	56.48234698718083	2.200365395675759	0.27428113370598156	0.6413426824535448	3.5438291189693305	7.694065179639848	0.5286736290194649	9.263098928527224	120.6439534802852	34.652156485526795	Loam	1400.0
73.000007	31.503944	2021	1	WHEAT	0.6261121068497122	12.18634010538019	26.986340105380187	19.586340105380188	56.545360421520755	1.9397550790351414	0.18475096692647675	0.4523032577742464	3.53309936037125	7.666514334026203	1.1430286680524067	15.652279985304762	118.2766039505003	39.80225605684731	Loam	1693.1700526900943
73.002259	31.494413	2022	1	WHEAT	0.614607157074999	11.970097655224142	31.092012479014443	18.865792308241197	55.40243172375812	1.9657584824745018	0.18422199798772082	0.4105099910525628	3.7573433205917404	7.59884249697788	1.608273055027894	8.287767478452734	109.34503193636412	41.9763928417862	Loam	1800.0
73.01746	31.48318	2020	1	WHEAT	0.056	8.6	23.6	16.1	56.0	1.4	0.13833946	0.343918777	3.28	7.7	1.4	12.44	117.95	35.97	Loam	1880.0
73.018337	31.527428	2018	1	WHEAT	0.03580401832784	8.404535485422088	22.460801404086457	15.937673464061586	59.389155843532514	1.3136166049883788	0.08158966259482717	0.23766389318624492	2.4945352735481867	6.496475734630429	1.4524747966421654	12.821939700802119	83.06578340084373	39.596815808464946	Loam	1640.0
73.001021	31.522819	2022	1	WHEAT	0.6689614250129212	12.960298209897728	27.990069958570363	19.674780802207025	58.55274834442998	2.131707320682338	0.2682779529288185	0.6082358540510291	2.4561308107622533	7.76713882397136	1.511632383083284	12.155130593861164	112.18193204373199	38.811953034904064	Loam	2000.0
72.89572	31.45447	2019	1	WHEAT	0.6138271941847144	8.9329849510918	23.77697703655033	15.551397788580898	60.49732860694856	1.4232156371633813	0.15015526299000564	0.602427870361126	2.8691720861491397	7.105698603524206	0.9309528921111084	17.212613436427283	114.88285776423045	37.754242281092615	Loam	1820.0
72.99665	31.47302	2019	1	WHEAT	0.045195347403844705	8.86494184254806	23.649418425480587	16.257180134014323	60.49741276382209	1.4	0.1696642967570916	0.4598005733220215	3.7022121976562383	7.537154040204296	1.658305249579344	15.256430056970975	94.16568749062647	42.625846267969095	Loam	1692.988368509612
73.01346	31.4813	2021	1	WHEAT	0.06170928842330117	10.64041763145384	26.63856087460921	18.09149684254515	52.40565915701602	1.8700494359787132	0.06680486987309091	0.19147217468336758	2.6639772774740202	6.973187133283411	1.2814563863906547	17.227150301833685	100.43388005275382	42.03147171703137	Loam	1400.0
73.011213	31.488454	2022	1	WHEAT	0.64	12.4	27.6	20.0	57.4	2.0	0.23047439	0.560981785	2.17	7.05	0.51	17.62	97.28	42.85	Loam	2200.0
73.024801	31.482194	2020	1	WHEAT	0.05745801410294208	9.049576803967112	23.121452444356926	15.933361163696532	56.20379574162031	1.4004043112679867	0.09007256129647634	0.18439783705980142	2.352926433156007	7.422418302216127	0.4280211097617496	13.07712694350861	86.86592453878058	37.45531769927932	Loam	1600.0
72.985535	31.524903	2021	1	WHEAT	0.638	11.0	26.8	18.9	53.2	1.8	0.177077726	0.542954452	3.72	7.62	1.03	15.2	94.67	41.83	Loam	2000.0
72.99321	31.45626	2020	1	WHEAT	0.05559440076109947	8.599622710670925	23.41530171703702	15.705671833090335	55.27063363694538	1.3065794032991236	0.16918590740275408	0.49046138764637043	2.2744454871849875	7.869317949992625	1.321370278547285	16.78396775105968	114.00647218676066	41.596573697269385	Loam	1720.0
73.00517	31.47777	2022	1	WHEAT	0.6505649599976856	12.901824615494812	27.681392713670856	20.35550657045088	56.00853328442987	1.9828424065642116	0.21615543025766232	0.49293547566158286	3.7453813639179696	7.776396317405371	1.2174567592640015	15.26584838420471	106.16375176930013	39.97476016812338	Loam	1880.0
73.000508	31.523944	2019	1	WHEAT	0.24279899263326693	8.83171261924931	24.83171261924931	16.83171261924931	60.615856309624654	1.4841436903753455	0.17593343154143118	0.5063621417007822	2.9558980648459094	7.45023223765152	1.5220718451876727	16.901119433036346	95.72308430623627	40.24422547819478	Loam	1616.828738075069
73.020041	31.526616	2018	1	WHEAT	0.04663500538934125	7.870817998972627	22.97736608564323	14.12678169881644	64.79820474522681	1.5370447261332107	0.08088648208641734	0.20901358405390766	3.3057557806517344	7.800762607687263	1.8672632893847632	9.515264307362346	72.31335777224308	37.01806409446456	Loam	1700.0
72.99131	31.45091	2021	1	WHEAT	0.6577745750762314	10.614843194683207	27.314154365361073	19.436006294772888	54.884636303972215	1.8047500637680594	0.12810363056716154	0.3720259118501872	3.9502086855760385	7.25511195234036	0.5513774981076833	12.276316965981353	110.14903610806206	44.47958621459409	Loam	1800.0
73.002483	31.515341	2022	1	WHEAT	0.6334167133394049	12.456523589298694	27.31947069862458	20.64538728611952	57.49359238723606	2.131209046351055	0.3046602866755335	0.6715211034918364	3.1412983410342767	7.043241614657811	1.8030689931321822	15.195427195756903	77.63584766950639	34.540359610255415	Loam	1800.0
72.98845	31.524393	2021	1	WHEAT	0.6787894069789387	11.333726044838501	27.978074615136443	17.9144606600822	54.46521044201855	1.8047637608993472	0.09577009522625832	0.30675838593035915	3.295376828757736	7.728071061205988	1.9416179444922748	14.582813534147938	98.99603794429821	36.68362025448529	Loam	1680.0
72.55	31.28	2020	1	WHEAT	0.32211008140312164	9.868511561432506	24.799109552249767	17.333810556841136	57.1949105395776	1.5844783926538104	0.12129106157517722	0.30195543585737367	3.1576717588980716	7.501374071184573	0.7267175889807158	17.12685727897154	104.69686423309457	38.71374071184572	Loam	1735.3435177961433
73.01309	31.48102	2021	1	WHEAT	0.6660918792014867	12.033756334678706	26.83375633467871	19.433756334678705	54.409035474200756	1.8935025338714826	0.1284618782833321	0.3173885999609969	3.3907918916112556	7.407274113144981	1.1980660047562368	13.995086317093994	98.52888385557077	44.292314696454596	Loam	1493.5025338714827
72.999758	31.505648	2021	1	WHEAT	0.6112694565979054	11.04645443542708	28.079966703353634	18.393907311074994	57.77147155138089	1.8226727973772459	0.1713711383631213	0.47323224319649065	2.0742971638379553	7.983693157161296	0.6495613220321261	17.723813940411222	101.91821854196347	40.09007837108805	Loam	1600.0
73.033444	31.518365	2019	1	WHEAT	0.04	8.2	24.0	16.1	56.0	1.4	0.227881432	0.53607919	3.14	7.63	0.52	15.08	118.8	43.06	Loam	1640.0
73.032693	31.517658	2021	1	WHEAT	0.660330992158316	11.994639047568622	26.751049075612457	19.37284406159054	54.84568812318108	1.975524537806228	0.07162761902271889	0.18417227071918793	2.7175293389068034	7.355524537806228	0.7605360952431375	16.13195857135294	98.74799876141566	43.67356685708235	Loam	1800.0
72.99131	31.45091	2018	1	WHEAT	0.06	8.1	24.0	16.05	55.7	1.2	0.106086	0.287063	3.7	7.69	0.63	19.54	117.96	43.97	Loam	1680.0
73.033444	31.518365	2021	1	WHEAT	0.635	11.0	26.6	18.8	55.8	1.8	0.195737951	0.493040522	2.5	7.13	1.34	8.84	109.05	42.24	Loam	2000.0
73.000474	31.505178	2021	1	WHEAT	0.6121724751515482	11.564704620778942	27.867935570851433	19.471911217092273	52.05433314401614	1.7517285168734138	0.11333252625643818	0.274550279544802	2.3178214307502056	7.429996367185937	1.2356479785741854	13.449617195270676	108.56775438956392	37.382501523112225	Loam	2000.0
73.02112	31.525584	2019	1	WHEAT	0.5612067676273212	8.885332050369637	26.19174056755411	16.491370810715004	60.46698056833305	1.4319308065727991	0.09872896236126287	0.22782446197901263	2.301969726734504	8.366333269120645	1.9577192565241313	12.0717241544951	122.81828984877787	34.10539732386933	Loam	1820.0
73.020041	31.526616	2022	1	WHEAT	0.64	12.4	27.1	19.75	55.8	2.0	0.089845508	0.192044883	2.65	7.87	0.87	14.57	87.36	37.97	Loam	1800.0
73.002483	31.515341	2020	1	WHEAT	0.26701873125506576	9.72515027922703	24.7964979607246	17.260824119975815	57.94442893893729	1.545030055845406	0.255963595767472	0.6410794604758456	3.2875450837681086	7.394969944154594	0.5136257513961352	17.728822187357533	86.79664260528	36.15520690217873	Loam	1672.515027922703
72.999758	31.505648	2022	1	WHEAT	0.6376954454602219	12.226078195586839	27.072841853986027	19.47432132473943	55.598734377579035	2.0119181643634696	0.21828619712913938	0.5174577117468556	2.6072772369516644	8.145798287781652	1.2523800575017026	14.685851306646827	95.85364012006295	46.71026389497003	Loam	1960.0
73.000977	31.495682	2021	1	WHEAT	0.6753421129527244	10.623931454904875	27.680241071864252	19.184214432822937	53.99794106110143	1.8034099181193175	0.16601406407516478	0.4513681626517737	3.117569980591598	7.2668000848272	1.5590281496883993	15.844276598149996	105.81764778494065	40.01565613812708	Loam	1400.0
72.99277	31.46649	2018	1	WHEAT	0.053644644280092815	7.8727269103273025	20.95214428393782	14.945777305406699	62.04545422649959	1.3699198656498635	0.1421008387724884	0.36282685986789703	3.3305756672484383	7.86212286897914	0.45807869642049115	14.382315094823154	105.51240442914587	38.81463349449278	Loam	1600.0
72.989132	31.524456	2021	1	WHEAT	0.635	11.0	26.6	18.8	55.8	1.8	0.133037381	0.369932842	2.72	7.55	1.99	13.59	90.13	39.82	Loam	1800.0
73.000474	31.505178	2019	1	WHEAT	0.6	8.0	23.0	15.5	60.5	1.3	0.127982676	0.293237756	3.84	7.2	0.55	11.76	117.89	36.05	Loam	1640.0
73.000977	31.495682	2019	1	WHEAT	0.39103462497110125	8.392398564362015	22.6289015154638	15.314032399095991	56.14255455549456	1.3657780470683383	0.08291899144315902	0.2249574062458473	4.111116477133381	7.320103903619576	0.42080135563781895	13.380189742322953	95.5936384274482	34.06756775575145	Loam	1600.0
72.986607	31.524959	2021	1	WHEAT	0.6554116434733699	12.022571996570534	26.94273833190439	19.48265516423746	56.89676266209404	1.9370953327617555	0.1572765571960287	0.40579677547130766	2.46830710025721	7.628390267924138	0.8314612704962383	9.632284010288402	95.07189224681223	36.12258987032476	Loam	1800.0
73.021595	31.481873	2021	1	WHEAT	0.6079291157321591	11.65015790475643	25.095862008389137	19.53080735115282	56.17748134946709	1.7863801128195718	0.13142271049122797	0.3725270488794078	3.1268571993920475	7.285273045905808	0.8446417958728616	12.515359786451189	100.1458967743301	35.66010691586631	Loam	1320.0
72.992593	31.525294	2022	1	WHEAT	0.6557038374328927	12.141312816992125	26.691815804402296	19.70638980064617	57.1011567717962	1.9552179168702783	0.20947304191961597	0.5117577588862202	2.3661660149637713	8.039090475611312	1.513318614519517	18.004818688848324	107.23980952675895	44.61443798166103	Loam	1400.0
73.015077	31.53002	2019	1	WHEAT	0.407074886078658	7.896910028160509	22.959427612164134	15.81543418738497	62.71709011632403	1.5860695758345877	0.20412305084041368	0.5515529205000821	3.6300235509646486	7.760879236351577	1.7993434894256615	18.95304216536987	87.61219505691676	39.43661892274755	Loam	1700.0
73.00254	31.516787	2020	1	WHEAT	0.056	8.3	23.6	15.95	60.7	1.4	0.1401456	0.39408213	2.95	7.04	0.4	11.11	119.64	41.09	Loam	1800.0
73.012013	31.488027	2020	1	WHEAT	0.056	8.5	23.7	16.1	56.0	1.4	0.194277316	0.507175093	3.27	7.23	1.4	11.81	96.92	35.41	Loam	1600.0
72.996695	31.525014	2018	1	WHEAT	0.03968558681144947	7.971207434948667	24.682958501007324	14.95126472672778	61.244165720326414	1.4799239547583436	0.13575784867062618	0.3406858472136839	1.9706498988564003	7.3477154944423475	1.727355323790479	20.442531610278262	93.81142876929835	41.730694727246274	Loam	1740.0
73.02756	31.520813	2021	1	WHEAT	0.6376437791479401	12.053443841883137	25.523199694546825	20.767315243242038	58.98048490739625	1.8016334726498409	0.08181186906968571	0.2134259754388234	3.4220792338285584	8.55044478448759	1.2479108672432553	13.185926705159027	93.02976410316353	44.9224602538492	Loam	1680.0
73.033194	31.518148	2020	1	WHEAT	0.056	9.0	23.6	16.3	56.0	1.4	0.06085889	0.189039746	3.7	7.79	1.81	13.39	85.94	41.41	Loam	1600.0
73.010084	31.490066	2018	1	WHEAT	0.04136153476724024	8.198792868570788	23.607404792604584	16.003820049504874	54.17669149309653	1.6281797182737237	0.18705135405475684	0.4358820910979256	2.217192776586744	7.190504029196055	1.2648874824150795	13.650081084432038	100.53154406558151	36.67339207110858	Loam	1400.0
73.016699	31.484081	2021	1	WHEAT	0.614	8.5	27.8	18.15	55.8	1.8	0.121569097	0.31191219	3.88	7.39	1.03	8.37	100.1	44.18	Loam	1400.0
73.001916	31.494835	2019	1	WHEAT	0.295959629239484	7.235960492848443	23.77804560673948	17.422804181724523	55.02438245731142	1.5921172910672037	0.1744522345036225	0.4614534338488617	2.6794951059415912	8.55041357018016	1.5642295708740062	9.574688840900148	107.41363298823687	45.74659045524842	Loam	1600.0
73.012634	31.531751	2022	1	WHEAT	0.64	12.4	27.2	19.8	57.4	2.0	0.223873064	0.53291263	3.66	7.4	1.24	9.55	104.65	36.79	Loam	1880.0
73.012229	31.487701	2018	1	WHEAT	0.28692555935056896	8.153679469424036	23.631602652879813	15.892641061151927	56.09264106115192	1.3926410611519267	0.19880770522699334	0.4954483682993175	2.1668397347120187	7.47697059982222	0.9421218570158714	12.493932687034937	97.77409830112667	38.78605880035556	Loam	1667.792318345578
73.002483	31.515341	2018	1	WHEAT	0.039923076093206805	8.237022814505593	20.94922347333439	15.815709447183297	59.85818265823587	1.6273555518438607	0.07440477858376542	0.21813182436752884	4.030867287421676	7.257677254352293	0.39410431459160983	9.91724570823336	87.91116120407511	47.17239592965707	Loam	1700.0
73.011213	31.488454	2022	1	WHEAT	0.6272958772186585	12.734639039549178	25.64598109315053	20.752404948997214	57.06428792332577	1.874254042006398	0.22948537837818614	0.5601966732273173	2.1996081061398374	7.307192503961181	0.5072748677934148	16.854333864294702	98.16551113916452	41.3213725945126	Loam	2200.0
73.010417	31.489238	2018	1	WHEAT	0.24706044108783687	8.374934303165393	23.594881745697712	15.984908024431551	56.090026278733845	1.390026278733842	0.2142573337696266	0.4950367479366856	3.00552496479715	7.486601173125291	0.9521524166562843	13.563989488506461	107.81434730081179	38.68909399356214	Loam	1767.0078836201526
72.89599	31.44636	2022	1	WHEAT	0.64	12.3	27.6	19.95	55.0	2.0	0.138914	0.376916	3.36	7.25	0.45	8.95	81.78	41.65	Loam	1680.0
73.022305	31.525137	2019	1	WHEAT	0.49793438382020755	8.885633117355251	23.64811715905617	16.13671742249111	60.15993908663134	1.6181394012804908	0.1785332137372594	0.39179778971825746	3.689747135208431	7.969539322342148	1.905405732267637	18.27045847711584	90.0522453010283	36.833815194449805	Loam	1700.0
72.89944	31.45161	2021	1	WHEAT	0.6610579113742443	11.441888818876812	27.22256399831529	18.255434781222206	53.73025749706631	1.7775392231630514	0.2140425525521301	0.6049446519510968	3.9568799197801683	7.036071989629939	0.8710873129808312	12.241978829925786	94.50310962395933	42.99901610689059	Loam	1800.0
72.89572	31.45447	2021	1	WHEAT	0.6421934640050998	11.681888964457016	29.03815782955269	19.082330976853637	53.468200161410145	1.8024811816425115	0.13367555527180175	0.4702587529402851	2.199173005239289	7.325385081208573	1.2486364788133784	10.755988644994128	96.48860625981759	43.75294509066426	Loam	2000.0
72.98349	31.52347	2021	1	WHEAT	0.632547545188045	11.39167550700574	26.179843350251314	18.806364660071257	54.40142691477155	1.814827844715551	0.08857959245218248	0.230394762726865	2.9872331259219167	7.724165799885666	0.4274705814062792	18.254102760547717	107.83966347426828	39.61405769819798	Loam	1400.0
73.01746	31.48318	2019	1	WHEAT	0.578296646791355	7.500415196209015	22.311767781015146	15.201367375474486	54.12979107781187	1.3066138802237244	0.15035279726529951	0.379168239620846	2.5744787729828515	7.773147094829247	1.3289309198801555	10.969356699535394	102.34318896736234	42.27629467722093	Loam	1640.0
72.89326	31.44968	2019	1	WHEAT	0.04490711253059264	8.646652733418982	23.184016719897222	15.915334726658102	60.461338906632406	1.4	0.2996461442076206	0.6724618889295274	3.498920514745462	7.671987460077082	1.1768242438509744	11.629175624663574	97.23844281430553	37.679008425691336	Loam	1655.464437347037
73.00725	31.47772	2021	1	WHEAT	0.05789458500089702	10.931596231743432	26.184034315350953	20.453886139738948	51.95499503407513	1.7210148033493273	0.06073407028981086	0.18535496115168357	3.497695602520541	8.022675746351709	0.6879338377271522	18.10254235081919	88.69770603192335	37.81667576291025	Loam	1320.0
73.023313	31.481273	2022	1	WHEAT	0.6190793951277195	13.669938680058168	27.66773281741172	20.397384771105056	56.14969163086285	2.230214284889371	0.13834358295909335	0.3191511549352229	3.2943378904864598	7.207457928600556	0.7262394350136406	17.58961211291559	103.79763085962782	42.363296714550685	Loam	1720.0
73.01909	31.482561	2018	1	WHEAT	0.04	8.1	23.0	15.55	61.0	1.4	0.146996364	0.35056853	2.12	7.4	1.43	16.86	100.22	43.01	Loam	1680.0
73.000508	31.523944	2019	1	WHEAT	0.5059614410918066	8.45496286410995	24.81236133628556	17.338821534394608	59.30826282755652	1.6349879547049688	0.1308660736088962	0.3834632592467483	3.7216655533384437	8.100237980048277	1.5534531147277915	18.053632194975616	98.86131075590151	45.13533471823112	Loam	1640.0
72.99498	31.47241	2022	1	WHEAT	0.6305493860662545	12.101489206888225	27.10100859329311	20.981602357665004	58.71447794012097	2.1346145749082215	0.1532735606217947	0.3852348838510897	2.7384901304736045	7.797339446383218	1.0569593638044197	12.333231667428443	88.00485791541068	37.37253004751028	Loam	2000.0
72.99041	31.524661	2022	1	WHEAT	0.652	12.4	27.1	19.75	55.9	2.0	0.168879397	0.404607709	2.2	7.39	1.38	15.26	116.88	42.96	Loam	1320.0
72.985933	31.524268	2022	1	WHEAT	0.6704237297868861	12.473470497799633	27.473507789483417	19.440892360639733	55.77425273149726	2.071764051365009	0.25004523709076476	0.5612182749835403	3.4395572597730686	7.518713226762082	1.3808685498487892	9.442002119208997	124.04347371965326	43.6717316170667	Loam	1720.0
72.89326	31.44968	2018	1	WHEAT	0.5016402576016201	8.608029507990887	22.312452381196138	14.769956348552434	62.553631310154415	1.6180698265240991	0.1351377042375966	0.4860552668507728	2.3598067930569795	7.605893073854482	1.5900529036606323	16.92234124123336	93.43795017929996	42.749862879977414	Loam	1700.0
73.024801	31.482194	2019	1	WHEAT	0.5782444267426945	7.958498328423296	23.127620338093305	15.982681603722678	57.026941878358095	1.264547068168271	0.10074049929978275	0.25062828919870317	3.0718563083769785	7.3784998768321195	0.5782654048661418	9.061798082086462	83.07104537541991	42.09025648937063	Loam	1700.0
72.998707	31.497348	2022	1	WHEAT	0.6930068292667496	13.573259019586091	30.124224540932815	19.434739061763285	59.30906204754494	1.994721218344072	0.1485561534657921	0.3211377296552208	3.4128949893910816	7.338122871822936	1.9172686825966336	10.529522805429686	111.05286768090392	38.65487187653073	Loam	1400.0
72.99131	31.45091	2019	1	WHEAT	0.4564748853067371	9.106845584317181	23.33993807166837	16.522790989969305	56.875569768751284	1.209758265266032	0.09692734142951412	0.24162237891785357	3.657353255353618	7.605970550401812	0.8481603581546817	8.689371569029344	103.95233461629702	37.44051657797331	Loam	1760.0
73.02756	31.520813	2019	1	WHEAT	0.04061902060913069	8.133213706063163	24.712338437683172	16.31698668045349	54.66093797638209	1.440566321282026	0.12667448948393592	0.29689385911614935	3.8524002425369477	7.9114094707824165	1.1724644154146118	18.545516890787123	94.63254150805543	39.77953921690082	Loam	1640.0
73.027737	31.521252	2019	1	WHEAT	0.43241040270687925	9.0589718612085	22.933611248554982	16.72788074923317	57.44789922765553	1.4720799251520793	0.1004127976276503	0.27007150186018275	2.618861002629418	7.556599326544604	1.7038599066877194	15.694332996469267	92.83532314660036	38.53707092220551	Loam	1600.0
73.19159	31.44265	2021	1	WHEAT	0.6499596408374936	11.987726673710306	26.82172253862493	19.359891899932833	54.18595447199083	1.7734496956530172	0.07826004149729862	0.21047806124875956	3.4915589392621187	7.803660638491477	1.6558254979908167	7.9653994114548805	100.41088873085465	38.944013030616276	Loam	1600.0
72.989071	31.525099	2019	1	WHEAT	0.23355591102907874	8.241924547922851	23.49676981916914	15.869347183545997	56.0	1.4	0.22876570921828615	0.5702727705174626	3.1003230180830856	7.420006780287833	1.2099796591365024	13.503040332771548	103.15470097637973	38.74538282280714	Loam	1748.38490958457
72.90254	31.44393	2020	1	WHEAT	0.058563722634311394	7.770130462963091	22.0706139873442	17.015806887711417	58.89455702244947	1.3844136557178257	0.20452326587885988	0.5361781712519545	3.689685874365829	7.149031647104257	1.2392221017926128	17.112722574704904	95.77756793753159	39.279088907145955	Loam	1680.0
73.016699	31.484081	2019	1	WHEAT	0.4739437151725402	7.7320181665756795	24.020124903582865	15.953328377094365	59.21736350336024	1.2726724165561176	0.19633567612863545	0.4808651808823194	4.086422001995623	7.758524596559258	1.09370985858976	14.798561474505275	98.13347334564376	36.864564981772425	Loam	1600.0
72.98349	31.52347	2021	1	WHEAT	0.615	11.0	26.6	18.8	53.3	1.8	0.089025	0.22382	3.0	7.8	0.44	17.8	109.99	39.82	Loam	1400.0
72.985933	31.524268	2020	1	WHEAT	0.05275288321145108	9.320186167136177	22.81757054631824	16.889768465847176	56.38359055755362	1.4547186310300626	0.18254880999201148	0.5859107423814301	3.7451161200971974	7.473562733107309	0.5840247911593706	9.080190508516228	101.55665501936281	38.06085145774092	Loam	1600.0
73.023527	31.523807	2021	1	WHEAT	0.6814829291284482	10.566690103788263	24.852522188120254	19.921055206061595	55.48108116908231	1.7748712985449675	0.10631852021845675	0.2881896414120425	2.6993792150606186	7.61571843313341	0.773388302578168	9.146953819629585	120.52245375240082	38.07302341356118	Loam	1320.0
73.000298	31.496104	2020	1	WHEAT	0.05777769687839806	8.821049859605816	24.35270549499882	17.206816183666984	56.75123160240362	1.484149934350936	0.17923448813881468	0.5389727762954675	2.9893980230885973	7.339513240325918	0.6968379832264665	13.147320164806025	106.42425705124332	44.231737161033635	Loam	1880.0
73.024964	31.482685	2018	1	WHEAT	0.05525470406507558	7.94729387408079	23.548890483772553	16.35903406423467	61.597359489406074	1.506219758081359	0.15623492036275766	0.32960249166134176	2.6366879700842976	7.055568517688937	0.7159385565273549	14.288089302646663	121.73924228110164	41.10646527830175	Loam	1640.0
73.001916	31.494835	2018	1	WHEAT	0.0407207441067254	7.615172607091044	22.655650582553278	15.837454472386536	52.09446258068562	1.4094148092272536	0.10842100173297074	0.23050411718886551	3.1775910881936515	7.397559227778149	1.6991352228598382	15.659553129571592	97.80444048555184	42.40629848343962	Loam	1440.0
73.011213	31.488454	2021	1	WHEAT	0.6668884410371593	11.413280785687734	28.45559066734195	18.377312427316014	53.93181520636564	1.7217363983287315	0.23808028322101923	0.5928202168798534	2.139353403682028	8.237754136729732	1.8000729429951556	10.339133500538765	98.00657401226611	37.58059453748263	Loam	2000.0
72.998399	31.498009	2022	1	WHEAT	0.620626176821	12.427013489014511	26.934370826485484	19.48324297583814	54.1362505178238	1.9660062377386929	0.2797923435967745	0.6342178639491103	3.1311202838586403	7.1902831634052955	0.47671849439537717	19.477708042212157	108.96259258377387	43.72571708284375	Loam	1880.0
73.00104	31.509428	2020	1	WHEAT	0.05171717168231603	8.622350850786459	24.530532398741077	16.03590905821924	54.62629842128695	1.3418069622594313	0.09493721062714902	0.28671240971274603	3.8678390471961097	7.802099213048544	1.6205243178413407	9.569049207561465	100.57038364976381	37.41615135464877	Loam	1600.0
73.02756	31.520813	2021	1	WHEAT	0.636555388200955	12.124431056076403	26.9311077640191	19.527769410047753	56.29772422430561	1.862215528038202	0.08909858023605494	0.22084285229397438	3.30311077640191	7.77066767079427	1.0491348754643832	14.348786802582579	87.6347791289582	39.70884540138	Loam	1692.4431056076405
73.01221	31.485726	2020	1	WHEAT	0.056263263917520505	8.57840188285133	23.05808144455038	16.043973225633714	57.38694359321525	1.433645810911529	0.18921814252230515	0.48853442441606965	3.4224107932408643	6.992914350712412	1.370618525768592	18.24735428534113	77.46395487531052	34.89953545344876	Loam	1800.0
72.992593	31.525294	2021	1	WHEAT	0.6571886826794249	10.816572065502449	27.311344909771123	18.99145845002645	53.97165634120564	1.7549446070524948	0.11520879620191968	0.3225392690408536	3.848914199761272	7.50070511023164	1.051392936788775	16.305121753164176	95.8575321883965	40.527052157796845	Loam	1320.0
73.009883	31.489651	2018	1	WHEAT	0.04	8.1	24.0	16.05	61.0	1.4	0.10086523	0.264215463	3.53	7.31	0.89	12.24	114.91	43.14	Loam	1880.0
72.99498	31.47241	2020	1	WHEAT	0.31099875996886367	9.516659777604797	26.056987025033806	17.786823401319303	57.226898609743074	1.5827948100135223	0.10853019610649073	0.30652964822411266	2.9247293605277207	7.588762085270622	1.9325807784979716	14.104821909255573	107.01729360527722	40.49522436510835	Loam	1756.5589620027044
72.99242	31.52723	2019	1	WHEAT	0.38726967515426824	8.117314517378162	23.334629034756322	15.725971776067242	56.0	1.4608951608739464	0.24406849683258058	0.6208071729498765	3.68134274131092	7.549729029593257	1.2244758043697317	17.80448791509253	105.56447748797365	38.893533042406546	Loam	1866.0306460773181
72.999758	31.505648	2020	1	WHEAT	0.054822135378148125	8.133909042109785	24.637586975049256	15.399708136899708	54.80641294514628	1.3024161272243535	0.07962650386481804	0.22266464530162508	2.3846209835337366	7.250317567627123	0.5189431267394182	10.043803410044124	116.99335428203419	41.43359470716459	Loam	1720.0
73.024964	31.482685	2019	1	WHEAT	0.5101346693730153	7.983629113689826	25.700280434939966	16.147619434941753	55.21029374130344	1.2898461598015778	0.13330750248222956	0.3127591627618813	3.6794552320227174	7.285768658556856	0.6188380236004866	10.253996829555717	96.17335336664954	38.68108352824252	Loam	1600.0
73.000007	31.503944	2022	1	WHEAT	0.6145211857641565	11.616374229510296	26.577463097699482	17.815853255561716	58.79362173378778	2.1769572121705756	0.21326782086147275	0.42967716869680805	3.3491143917181927	6.988931858690962	0.48030563946949345	16.147219019031848	110.72916418687308	40.5995852853571	Loam	1800.0
73.012013	31.488027	2022	1	WHEAT	0.64	12.4	27.6	20.0	57.4	2.0	0.199884817	0.437809526	2.66	7.54	1.94	19.18	101.47	36.86	Loam	1720.0
72.90198	31.44393	2018	1	WHEAT	0.030388438778149826	7.90241382970004	21.33129818182095	13.53789130627532	56.3091240468709	1.582976255291188	0.10193740207381441	0.2996353560769595	2.456767166562103	7.291845199434453	1.3583389011126743	21.766768084327538	100.44687473243631	37.31175922238453	Loam	1780.0
73.020611	31.52604	2018	1	WHEAT	0.3075575248519586	8.0	23.1911125177514	15.5955562588757	55.7911125177514	1.4044437411243005	0.17726274921444674	0.4509849781648462	2.1885565753697644	7.773444690606495	0.7462244025146685	13.68844310813617	111.21751321568289	38.51978889023605	Loam	1660.8887482248601
73.00254	31.516787	2019	1	WHEAT	0.392210062033126	8.174599129357652	24.125172800237124	16.54621043300761	62.86048506979715	1.2978844115482178	0.22688935969348464	0.5123053930208665	2.926487216965868	7.58244229430805	2.0054529131271295	17.71424257472585	99.33525997974697	39.699856502504616	Loam	1820.0
73.01909	31.482561	2021	1	WHEAT	0.6471643309355474	11.258138672507206	26.339623576491068	19.31365542615289	55.240473869063585	1.75218830302921	0.1150660171975685	0.27724604894311355	1.9568452700715326	7.013953021439265	1.9263487501160232	19.33096192093595	90.91905812586958	35.782057644260334	Loam	1680.0
72.992593	31.525294	2019	1	WHEAT	0.4968473562712761	8.391140376092585	22.45855438022187	15.749617813129657	54.61631901835937	1.4333671994289516	0.29304957372887536	0.6133660919971695	3.927244108926928	7.392492667136128	1.5387068869052531	12.466454950958429	102.3044239193997	38.99555363380303	Loam	1600.0
72.55	31.28	2018	1	WHEAT	0.3606008230984149	8.348479155541757	22.76665414219186	15.55756664886681	60.590912506674954	1.2	0.05212954524959951	0.131822068313294	2.7096958311083514	7.545152084445824	1.205764179571564	9.413060475628697	89.44917015485876	44.35515584178827	Loam	1686.0608337783297
72.999192	31.501447	2018	1	WHEAT	0.04972320620827842	8.515660457295988	23.08088116589574	15.216378276065894	57.43583202126534	1.4061369163326733	0.19255824237707878	0.4986221651101486	3.579746476614285	7.740797973999477	1.6698024400012932	13.181978548991822	106.55047857813055	39.16582168600052	Loam	1780.0
72.89616	31.44607	2018	1	WHEAT	0.05	8.1	23.8	15.95	60.5	1.6	0.180393	0.498298	2.87	7.88	0.54	9.77	107.23	37.4	Loam	1700.0
73.010703	31.532988	2019	1	WHEAT	0.49053019505512513	7.680059552757169	23.869956123999636	15.526163461881843	58.85717058851595	1.6058573401386624	0.09663987453467608	0.28047275332979893	2.925137265100562	7.381842551910619	1.1438645184377139	12.695606052826092	90.48922459867623	44.78713858202224	Loam	1640.0
73.012967	31.531388	2021	1	WHEAT	0.638	12.0	26.9	19.45	53.5	1.8	0.204457149	0.536622699	2.44	7.97	1.02	11.23	114.82	43.25	Loam	1800.0
72.919	31.461	2022	1	WHEAT	0.6492409883961114	12.259286534777566	26.859619648520784	19.05705342284554	56.927594249250156	2.3265920490723744	0.1685075347564724	0.36087017763424467	4.037344616401579	7.437212109911035	0.6455038844566856	7.824445337990878	90.52058335097468	40.852819910351286	Loam	1680.0
72.98442	31.44842	2021	1	WHEAT	0.638	11.0	26.4	18.7	53.1	1.8	0.142506	0.403016	2.2	7.3	1.26	15.54	109.83	42.19	Loam	1680.0
72.99379	31.525527	2021	1	WHEAT	0.6281162020102998	10.51033365750945	26.53975380397057	19.037106118836682	55.618795557985536	1.7892185583561662	0.1794275265656179	0.5131271860056028	3.169817642932771	7.466297970977203	1.2203135050659752	16.324556282423895	93.93910075986241	39.443686180300006	Loam	1800.0
72.99665	31.47302	2021	1	WHEAT	0.6371106043548798	11.717605480659113	27.026636261292786	19.372120870975948	54.28193843873266	1.96884834839038	0.17027000987015203	0.44826678058869135	3.617539339356152	7.715327252258557	1.3450125374093418	17.662232620339736	88.95142312533397	40.98207072133859	Loam	1884.4241741951898
72.99231	31.52755	2021	1	WHEAT	0.6130454751392164	10.462157511769073	27.63713255517044	20.122956587822102	56.68275648042229	1.7923027465869903	0.23281786895342688	0.6300386674328984	2.3461938421052633	7.845608622498423	1.1265309586824581	16.43594839626691	101.75412934730674	39.36079003173937	Loam	2000.0
72.997357	31.525459	2019	1	WHEAT	0.3881311224208875	7.8553394990063845	23.224591685623235	15.160598409332424	55.297466973975055	1.6070327736053218	0.17767412835937374	0.511407322803812	3.3305971322379504	7.375267610133523	2.043955456709564	9.092706973748957	82.0589487388911	38.575105622861265	Loam	1640.0
73.013021	31.484864	2020	1	WHEAT	0.056	8.5	23.7	16.1	60.7	1.4	0.144621685	0.399754012	2.07	7.5	0.7	12.59	89.97	43.06	Loam	1400.0
73.00085	31.508799	2021	1	WHEAT	0.635	11.0	27.8	19.4	55.8	1.8	0.241499908	0.630080417	2.47	7.73	1.26	12.46	99.9	44.84	Loam	1800.0
72.997346	31.525066	2021	1	WHEAT	0.6558552830867189	11.344301778691422	26.133040356068623	18.68392134736888	54.80814213231823	1.7030842553577499	0.19903247714222372	0.5151074602312609	3.486246155255537	7.532920498811997	1.0820276263200101	13.202612493816753	110.20582327439622	42.381329574363285	Loam	2000.0
73.011458	31.48869	2019	1	WHEAT	0.29162256030501654	7.9486015454966745	23.34297139428835	15.227464782824047	61.24283258537324	1.3039938763626013	0.22889868582198278	0.5653927728029322	2.183113325817045	7.101287135624445	1.2008776611301757	9.67066284660427	84.26271474380489	42.18012451307257	Loam	1700.0
72.999192	31.501447	2019	1	WHEAT	0.5	8.5	24.2	16.35	56.0	1.3	0.164240837	0.444314731	2.67	7.35	1.01	15.98	80.13	41.19	Loam	1820.0
73.002564	31.516067	2022	1	WHEAT	0.64	12.7	27.0	19.85	55.9	2.0	0.174181253	0.419504255	3.11	7.41	1.35	8.47	88.42	37.21	Loam	1720.0
72.986607	31.524959	2021	1	WHEAT	0.6793752110777574	11.585976789411198	25.9572876541772	17.43258069371944	56.36908048473042	1.7752910663754413	0.1564107723143138	0.4648464411181115	2.4953608854595495	8.06985567432133	1.7126355074746602	11.74244291701986	107.53925134485154	38.60013998729678	Loam	1800.0
72.99379	31.525527	2019	1	WHEAT	0.3065649073456617	8.774265849238143	23.487132924619072	16.130699386928608	56.0	1.3435664623095356	0.22132321851548376	0.5994871714840506	2.8854404904571145	7.752279754771443	1.2757128814355472	15.926182416038342	94.4834543959904	40.58742658492382	Loam	1622.5734150761857
73.020611	31.52604	2021	1	WHEAT	0.6564709420403654	12.302342020887076	27.10275510020869	19.6356769789567	51.1366240329497	1.824257328954994	0.10362616375484149	0.3719494358962385	2.2055716844668813	7.44476123259211	1.9403532937818633	17.770569222023845	88.21846138112628	36.002159450280146	Loam	1680.0
73.024964	31.482685	2020	1	WHEAT	0.056852864303437355	9.095006481361187	24.970881308336416	17.821910925577143	58.04108353333405	1.290533748804438	0.14980075169350904	0.4127882387143312	2.2055916903718433	7.506914636494986	0.7028622765192971	8.235388009987139	123.96821012214004	39.80167442475886	Loam	1400.0
73.020077	31.482271	2018	1	WHEAT	0.03864685747303148	7.776173401817956	23.238651254180148	15.632613630928896	55.35584030224543	1.4883074681210948	0.17502534957995353	0.36659025664600164	3.675155757686495	7.821100668502608	1.5336373746209508	17.34508867253601	103.76716507992468	43.9059636925474	Loam	1740.0
73.021595	31.481873	2018	1	WHEAT	0.04	8.0	23.1	15.55	61.0	1.6	0.114635319	0.259934785	3.77	7.32	0.82	19.3	112.68	44.67	Loam	1640.0
73.002483	31.515341	2022	1	WHEAT	0.64	12.7	27.0	19.85	55.9	2.1	0.300749861	0.655786034	3.1	7.18	1.89	14.42	80.55	36.86	Loam	1800.0
73.01346	31.4813	2022	1	WHEAT	0.05004243303278045	13.190764967768665	27.786231769236377	20.250101280133	55.64201524536688	2.0279234364069425	0.210884127235802	0.5252022574029687	2.9215110917981555	7.091781098013908	1.5854231099559433	8.604549153635448	91.4916868979565	36.756336161995996	Loam	1600.0
73.017898	31.527772	2018	1	WHEAT	0.05	8.0	24.0	16.0	55.8	1.5	0.145611361	0.387428267	2.98	7.53	1.25	12.5	95.26	38.6	Loam	1640.0
72.989616	31.52459	2020	1	WHEAT	0.05648943954689987	8.300238195340793	24.9954887411438	18.640295464369135	57.65817724739669	1.3627387767808299	0.17330831445405837	0.43733251160592485	2.666045937642011	7.843444689511243	0.5676213275186565	10.218825188473108	99.30889868044903	40.956632891642464	Loam	1400.0
73.00517	31.47777	2020	1	WHEAT	0.05669010703193496	8.461340471987238	24.161285942260005	16.15520999898051	64.94013508040578	1.454477004183644	0.1943699872525102	0.487729107754902	3.8461770623599576	6.465958658006454	0.5690624485750813	15.942974984634949	116.63006801231462	39.707614684091546	Loam	1600.0
73.001123	31.510026	2021	1	WHEAT	0.6663840502895798	10.357870774438076	28.43519861469413	18.301109848134878	54.25386742872597	1.8133014209891278	0.12050903334663171	0.3135877891057474	4.030152513950852	7.542273451032363	1.8928101226307508	19.263425153934918	92.97134498213666	38.57699075822794	Loam	2000.0
73.02112	31.525584	2020	1	WHEAT	0.0562039792033132	8.505670632769926	23.926829797535948	16.276495532723096	57.75758491016675	1.3429983214073662	0.15413223938198717	0.4360698871539023	2.73936233410957	7.003437244696267	1.021205400407154	10.605518995825275	102.3165593386186	39.49509244916876	Loam	1800.0
73.011329	31.532595	2022	1	WHEAT	0.6374722794216782	12.85800273582475	27.175462174639254	19.758232502552204	54.922666541392665	2.128795410702537	0.2898784113360484	0.6295276874034753	2.007676955245582	7.7003189673083305	0.9069018340058613	10.498293748999822	104.77159220252334	38.20167188050825	Loam	1800.0
72.98442	31.44842	2019	1	WHEAT	0.49132792348562176	7.898717361037937	23.961201101884864	16.439777226465488	57.79415293060679	1.4203281226431577	0.07274763092835676	0.1592670630213323	3.8140205098793776	7.197344854868095	1.4012796299973136	13.26839702132749	96.17742810119317	38.4984446668123	Loam	1860.0
72.917	31.466	2021	1	WHEAT	0.634	11.4	26.8	19.1	53.5	1.8	0.094046	0.34204	3.96	7.57	0.9	10.1	99.0	36.43	Loam	1720.0
72.918	31.462	2022	1	WHEAT	0.6301101418730678	12.683500962174755	26.08411303046692	20.31273231791031	54.270278507786855	2.335224971216993	0.2508758388074294	0.5965347407931663	3.8036390294758116	7.219196318715717	1.5681013708025668	14.647344320054785	102.38989923433711	44.91232743783074	Loam	2000.0
72.999758	31.505648	2018	1	WHEAT	0.03962752575030593	9.133030398872945	21.79021747875837	15.328289021565778	59.54491268469537	1.6240486880062799	0.11073079211225392	0.29508193881551503	2.439491032160998	6.656058386845736	1.0507378078715475	14.092424366772931	126.51836832943587	46.623712926825945	Loam	1780.0
73.020077	31.482271	2019	1	WHEAT	0.3	8.5	24.2	16.35	56.0	1.3	0.166560911	0.410887787	2.19	7.83	1.69	9.01	97.72	37.26	Loam	1700.0
73.00085	31.508799	2021	1	WHEAT	0.6333579638616941	11.29497652809904	27.302508321937864	19.435635366804718	51.03353823745751	1.7332056544804346	0.2251085798219688	0.5754863414762296	2.3330684577117773	7.140510916930515	1.324478600712317	11.446600887535872	107.17493288216019	43.10109783920644	Loam	1800.0
73.033444	31.518365	2021	1	WHEAT	0.6343248452692812	10.8882750383623	26.21544846726858	18.89357092462873	50.43240845798337	1.8214012741477639	0.19649276039658714	0.48937193375706906	2.4932444423351945	6.830447238425512	1.4432824587312916	9.101539267097976	112.31585146451019	44.27443744715212	Loam	2000.0
72.89599	31.44636	2019	1	WHEAT	0.04278799219006432	8.777361274431913	21.465016212255403	13.977552256024481	61.347159536812406	1.3795324112081448	0.14751207916960452	0.38309520003565295	4.037573986401836	7.2832466527073185	0.5864337461629179	8.861150918347223	114.722427397362	41.76468083046962	Loam	1700.0
72.89976	31.45174	2019	1	WHEAT	0.24386501211667083	8.026940389365304	23.272328467238367	15.649634428301834	59.8538807787306	1.5092238442538783	0.18740882221350985	0.5067479093607249	3.136310462298449	7.519634428301835	1.2602193430188993	14.170652310326645	95.75695207265562	38.811839050120724	Loam	1745.3880778730609
73.000474	31.505178	2022	1	WHEAT	0.6535268167798358	11.976515004089356	28.13407251358896	20.47427868242551	58.81698697149996	1.9805427999598815	0.1240902148683425	0.2512978439169972	3.5373689957183236	6.911892402051528	0.9102153180595128	16.90937009331405	98.37118763395118	38.401154521644486	Loam	2200.0
72.985535	31.524903	2022	1	WHEAT	0.6399268364101628	12.589172267819647	26.068923884788642	20.481728850908635	56.55853713313661	1.986273965617702	0.3059769548209339	0.6353667221945423	1.959647913844034	7.326881620150122	0.7837456590157506	16.566796414453574	82.3651968029251	37.9836439030233	Loam	2200.0
73.011329	31.532595	2018	1	WHEAT	0.048912283404008716	8.491826982590565	23.956564870644993	16.395597949493123	56.598999166435746	1.655743874117238	0.20591351970208172	0.48066942073153446	3.189657260723836	7.4293737837196705	1.1190923163440352	16.372294745928723	97.07950602216711	40.09972856078225	Loam	1680.0
73.016699	31.484081	2022	1	WHEAT	0.64	12.0	27.6	19.8	57.4	2.0	0.088753954	0.266401439	2.92	7.78	1.03	8.02	93.68	35.4	Loam	1320.0
72.985213	31.524901	2022	1	WHEAT	0.626569651355391	12.217028826357657	27.857120782031686	20.127537832142863	58.156426608487884	1.9400426220525944	0.2532856906808058	0.5962773513224549	2.059506297397748	6.838479791872137	1.3131863301165272	10.579848734222768	120.63000500427619	36.09716379887086	Loam	1400.0
73.026187	31.521335	2021	1	WHEAT	0.6869923453462303	11.903232553498974	26.871050231895424	18.823018077787584	58.37688959216224	1.8136581075343063	0.09624190668310269	0.2592427879868134	3.243183475699034	7.818939361308971	0.704187971722692	10.289993385186033	112.45049839693175	44.57460012130768	Loam	1680.0
73.000191	31.506781	2019	1	WHEAT	0.49253048534542954	8.131852402641387	23.5394738895185	15.968380168962415	62.71806796211666	1.6855403077201208	0.1545642111959587	0.4224200498988371	2.975132876862671	7.626199115868067	0.46299941868796296	8.690908630552329	116.22509240765132	41.36429154632269	Loam	1820.0
73.02526	31.522447	2022	1	WHEAT	0.6460247291355588	12.002562853017832	27.956489976388966	20.584603867481512	58.795921212055156	1.939734858836231	0.09947562523467308	0.2779795658040025	3.32298093462092	6.989102400185761	1.5775349136000607	10.363715478644313	106.7540851130712	38.44829608547995	Loam	1800.0
73.01256	31.485653	2019	1	WHEAT	0.29712691459223434	8.02147002499018	22.958832836977667	15.937954666985751	60.07772839022872	1.316095756254928	0.055225509561823906	0.16612821656340707	2.1665766697221622	7.613087628577444	1.614813992053832	15.941409359796683	84.21315612122932	36.44726936669771	Loam	1640.0
72.99379	31.525527	2018	1	WHEAT	0.05	8.1	23.0	15.55	56.2	1.5	0.184817471	0.500757734	2.39	7.13	1.8	14.42	118.21	37.64	Loam	1700.0
72.99379	31.525527	2020	1	WHEAT	0.05724325564192593	8.326973280313675	25.131101536974132	15.586624728416862	55.49677274257134	1.4589665414225184	0.2574858341501643	0.6057751191676876	2.6511538334490052	8.206829228630946	0.4605172753888472	16.620242648309482	96.8406707086168	41.792192806724614	Loam	1600.0
72.99678	31.47369	2019	1	WHEAT	0.4123974492842386	8.803457288997661	23.0724288149961	15.937943051996882	60.67242881499611	1.4	0.18597634986754802	0.4721483195985069	3.2644596249059994	7.268971525998442	1.5448140665035064	9.827321295779274	98.33702506405609	37.97689715259985	Loam	1813.1028474001557
72.999833	31.525221	2019	1	WHEAT	0.2206359276000026	8.66627852513513	23.47751901675675	16.071898770945943	56.0	1.3629198361261254	0.07749322928214455	0.21196318482949522	3.3664084260720735	7.6137080163873865	1.3233856059639697	15.564639556063074	103.90532066154063	40.00492627489193	Loam	1614.8320655495497
72.989071	31.525099	2022	1	WHEAT	0.6191313870955975	12.337095078375786	27.553442030179813	19.580826283174687	59.52365516708122	1.9156841223108194	0.12012708131581304	0.27511206475475336	2.103892150561993	7.76680649831448	0.4346520256948266	8.16103628593514	91.97561927313963	41.718581280953295	Loam	2200.0
73.012272	31.486979	2019	1	WHEAT	0.4200165457768384	7.909791785701137	24.094461128267803	16.11303653571957	53.52165173176722	1.3914127850049482	0.13264301864576053	0.36159136299469435	3.2650866534813168	7.122870809639973	1.636278199385797	18.046231260461113	76.44073439401639	41.67133694998392	Loam	1700.0
72.98349	31.52347	2022	1	WHEAT	0.6365796561169556	12.317933912035281	27.062889355056175	19.777436754956003	57.0691947266842	2.078275488257523	0.10761681732980999	0.2598452151193881	3.6712819133218204	7.278010721364922	1.944765590934942	16.636799360032917	96.4610839764137	35.85439321528481	Loam	1320.0
73.023313	31.481273	2018	1	WHEAT	0.04081675379592326	8.460732047899448	23.675323504895374	17.191595782788074	54.56032957426847	1.3746573321125277	0.06822062434338733	0.18051645596702912	3.3169941057827295	7.298568207751608	0.5037644634267507	10.123876373177048	81.19967397252704	39.987889576717315	Loam	1680.0
73.022772	31.481471	2022	1	WHEAT	0.64	12.7	27.0	19.85	57.4	2.1	0.211346164	0.523901567	3.94	7.82	0.88	9.66	118.11	43.46	Loam	2200.0
72.986919	31.524957	2022	1	WHEAT	0.64	12.7	27.0	19.85	57.4	2.0	0.080021501	0.19868362	2.8	7.53	0.86	14.65	115.06	41.38	Loam	2200.0
72.55	31.273	2022	1	WHEAT	0.6251818725806375	12.857568561327907	25.671426675836827	19.90074126459079	57.06434850971207	2.1335174749470434	0.0722027346488585	0.24074310381307507	2.0815351998749443	7.174438592497803	1.0619018967729748	19.990666967339994	89.72213254836304	36.04590661643887	Loam	1920.0
73.019736	31.482384	2019	1	WHEAT	0.04	8.1	23.0	15.55	60.5	1.3	0.145437308	0.372744267	2.11	7.01	1.36	11.55	98.81	36.21	Loam	1640.0
73.002564	31.516067	2020	1	WHEAT	0.29898370049721623	9.767721012629435	24.67480941768121	17.22126521515532	57.88266015200814	1.553544202525887	0.1908430668192197	0.5325705770381628	2.7708069746842643	7.19970559746274	0.9726171924109657	14.26951985827737	95.3255077290136	38.7350924481397	Loam	1630.7088405051775
73.016699	31.484081	2018	1	WHEAT	0.04	12.7	22.0	17.35	56.2	1.5	0.203781322	0.456803398	2.7	7.13	1.57	18.73	111.77	37.3	Loam	1640.0
73.013021	31.484864	2021	1	WHEAT	0.6475273355727337	8.518111001459566	26.977606384588125	17.2655544920899	55.33288976841987	1.7124329151943147	0.11720515107760067	0.31084668646148345	2.680844338421551	7.6516175282540795	0.5029948115429104	9.240990208461952	96.45845147977582	39.523658610215044	Loam	1600.0
73.03167	31.518251	2021	1	WHEAT	0.6391102828267929	11.77719797875505	26.877570706698233	19.32738434272664	56.68822626143434	1.9110282826792928	0.20655598307976591	0.49007278342861793	3.177384342726641	7.507645252286869	0.8491208084979802	13.671854845825376	115.2785463610216	39.610848480378785	Loam	1711.0282826792927
72.989071	31.525099	2019	1	WHEAT	0.4224805347645799	7.671279132490932	23.212117059441276	14.972768621076854	53.70501230126112	1.3293275166001695	0.23597372301807465	0.6410696485990403	3.2886147922096516	7.133938942256847	0.7522426578888313	8.946233150114937	114.42037536261613	35.661979330344934	Loam	1700.0
72.89944	31.45161	2018	1	WHEAT	0.06	8.0	23.0	15.5	59.8	1.5	0.170969	0.503235	2.03	7.1	0.79	19.03	101.73	40.45	Loam	1700.0
72.99152	31.525247	2019	1	WHEAT	0.27311420092786964	8.536885406707015	23.473770813414028	16.00532811006052	60.57377081341403	1.3368854067070146	0.27206092107956287	0.64930427968437	3.5077864832324637	7.263279138779641	1.4736062679273738	11.358761985198926	115.93770421048913	38.940662105597774	Loam	1728.524976096835
72.99231	31.52755	2020	1	WHEAT	0.055643881661564115	8.389441691211221	23.138523817331503	16.487959295008647	50.62577346553977	1.2643059584530525	0.2578830690643572	0.63792304545384	3.393987516889882	7.451106411283071	1.0694624567595472	11.114969601623399	107.35649116993838	46.09293460927634	Loam	1800.0
73.00085	31.508799	2018	1	WHEAT	0.048009768515697084	8.446799528517664	22.11676797887157	16.095351114915328	65.62603380251183	1.5904113449000357	0.11758799229370383	0.31127759708104047	2.8733614604111026	7.753051921765479	1.576413781557286	13.68112735712958	113.5147883011927	36.53048646388552	Loam	1700.0
72.997346	31.525066	2018	1	WHEAT	0.17781876789737722	8.182598239853396	23.507842816234565	15.845220528043981	55.74607859188272	1.5269607040586415	0.15396821116618598	0.42778552587949625	2.6489462750563284	7.552793900958332	0.503823577564815	14.22242662708565	107.76700716352931	39.47007541941899	Loam	1794.6078591882715
73.000474	31.505178	2019	1	WHEAT	0.2857589115950564	8.289356434995344	24.157425739981377	16.22339108748836	60.61574257399814	1.3578712869990688	0.12737162407612138	0.28665877158652053	3.4580495058061462	7.217361386099721	0.5905099008993482	13.866514846766105	111.23480199510709	39.64380692264217	Loam	1778.891088797765
73.00104	31.509428	2018	1	WHEAT	0.03764578959918696	7.422673042087475	24.45519961243695	14.397377952975848	55.0141505631916	1.2444002984652551	0.1812993123194033	0.5270389874747965	2.1284691445891775	7.615895853440081	0.6431514601077521	18.955263183570615	112.43398933443169	43.354191773495295	Loam	1680.0
73.01346	31.4813	2018	1	WHEAT	0.05	8.4	23.0	15.7	55.8	1.3	0.056599	0.165718	3.45	7.22	1.02	9.28	111.19	43.91	Loam	1680.0
73.002471	31.517618	2021	1	WHEAT	0.635	12.0	26.6	19.3	55.8	1.8	0.086803347	0.212133556	3.17	7.76	1.5	11.6	102.62	35.18	Loam	2000.0
73.016699	31.484081	2018	1	WHEAT	0.29154387935575815	10.129877754408557	22.601517972372463	16.365697863390512	56.090633095932276	1.390633095932279	0.20530570470378737	0.4711286305372283	3.372606460016484	7.600277687491199	1.3075194302374697	16.455168395391404	106.2797814158004	36.74769713445801	Loam	1618.1266191864556
73.013021	31.484864	2021	1	WHEAT	0.6207181445246875	7.888431611584629	26.297769283867563	18.344641079612725	52.27968790530036	1.8349682220253474	0.1259688405669758	0.3050052823253963	2.647941128587712	7.626407533938663	0.49468468376616065	9.214808832353071	91.26556666260313	38.9355501539069	Loam	1600.0
72.98507	31.54171	2021	1	WHEAT	0.64	11.664512679278205	27.229299062912286	19.446905871095247	56.55268357237094	1.8940854465463677	0.1525477418998356	0.3364578423157318	2.575350468543857	7.471182910690727	1.5446495314561433	17.12899200616036	102.05286447118249	38.13130308667064	Loam	1894.0854465463676
73.021595	31.481873	2019	1	WHEAT	0.49924651289741584	8.307959860063796	23.795371239450223	16.937008379822213	57.94344843627	1.4160963691960846	0.25463900500773334	0.5818469664651735	3.784378879121713	7.128439047396396	0.4276652150723934	18.56401010086363	98.47386442468378	37.827990699217395	Loam	1600.0
72.90254	31.44393	2022	1	WHEAT	0.6198987741245323	12.546089859340595	25.923668272266184	18.505164427859995	52.73524816643805	2.1134333984410922	0.14462344063435464	0.34850222870954545	2.770276890901347	7.384522821840739	0.46450111967240676	17.30262139921565	76.46066103918281	40.69984161222524	Loam	1840.0
72.98349	31.52347	2018	1	WHEAT	0.03851608622270561	8.093299851266497	21.25251776226061	15.199403876227885	59.93171918647268	1.6575354716482933	0.09064166639944969	0.247665864576678	3.2166593905452716	7.511233819501605	0.8406280570248567	10.186433198710544	107.31930228649145	41.14007965712222	Loam	1640.0
72.999251	31.525684	2020	1	WHEAT	0.35474322332820457	9.693103113965721	26.1159641162836	17.904533615124663	56.98505836275808	1.60638564651344	0.20839849462364582	0.57067144462818	2.3954277995364244	7.285108517210752	0.7719156939540319	12.203242977709396	101.0666894817277	41.85919552487924	Loam	1703.19282325672
73.002259	31.494413	2022	1	WHEAT	0.64	12.4	27.6	20.0	57.4	2.0	0.188033626	0.422629831	3.98	7.65	1.66	8.32	112.75	42.21	Loam	1800.0
73.00254	31.516787	2022	1	WHEAT	0.5653153672397315	12.53825381660781	26.07703662266738	20.516847839401375	54.98433461379089	2.034657697813295	0.12146964392670458	0.34595324483257295	2.9354519848801037	7.537448626739917	0.8960543970619896	20.14446103067501	96.8074834908964	42.68382108745068	Loam	2200.0
73.013506	31.531006	2022	1	WHEAT	0.591625543826883	12.685063909245367	25.760555522578223	19.65298205097385	56.52076413571988	1.9379854129917162	0.2298672474261349	0.612829565449534	3.3849942841332665	7.436801668687583	1.1809985523012982	17.407214112956147	81.60573208328225	39.454390921755085	Loam	1800.0
73.000169	31.524346	2022	1	WHEAT	0.6853032697601296	12.505803645647674	27.063165234493606	20.73018151415451	56.099111568386235	2.0508354687032693	0.14311528569384874	0.3580125843373541	3.2227173927692587	7.4628805297139555	0.5556667506963632	14.71267011790205	121.03531895657545	37.69127160345836	Loam	1800.0
72.999493	31.52572	2021	1	WHEAT	0.66185453747902	12.039033010814364	27.592372065052825	18.73472133161809	51.22686351670455	1.7541370778670335	0.20960029575121886	0.5164426898530787	2.3396759550252733	7.656481574739382	0.5308965696490955	14.430320715923406	119.67432100194026	41.37457836392292	Loam	2000.0
73.011329	31.532595	2018	1	WHEAT	0.05160725050136276	7.853533689852258	22.68233095704807	15.780198985613051	55.235212945550515	1.4945807405610623	0.1974539606160018	0.4871972713068164	3.1391794433776883	7.210558418451003	1.0538873080560267	15.727638093969663	108.87383518419269	39.26051668686578	Loam	1680.0
73.02756	31.520813	2019	1	WHEAT	0.04	8.0	23.0	15.5	56.0	1.4	0.119538605	0.319213289	3.99	7.86	1.32	18.09	93.46	41.01	Loam	1640.0
72.90254	31.44393	2022	1	WHEAT	0.64	12.3	27.6	19.95	55.8	2.2	0.134727	0.355053	2.78	7.71	0.47	18.21	81.3	40.12	Loam	1840.0
73.002471	31.517618	2019	1	WHEAT	0.5205342989380846	8.255122767514516	23.639382025300346	15.998000337133512	54.554435992316606	1.5503059354611926	0.22749436324517722	0.5466674414895598	2.8060608259766946	7.6120202307823615	1.7128141016443919	19.483864267296788	109.02943503397049	41.948685164687774	Loam	1640.0
72.99371	31.52825	2018	1	WHEAT	0.0417396904127908	7.470455247736728	22.74971523401193	16.436863295262956	62.64995455492514	1.2459992905874968	0.09683103202681331	0.2851764484190149	3.2608402746022573	7.806142160233797	1.2866471696239896	18.173027025511463	116.19129886510953	39.41474683140864	Loam	1780.0
72.89364	31.44986	2020	1	WHEAT	0.0547529408206389	6.668058344521347	23.080835488600638	16.441334077116544	58.6406586136436	1.4935597523829953	0.2850667237841364	0.6897131347884263	4.086314455307422	6.551122712381347	1.604375326281644	13.270325122014007	87.89866046508047	39.553320685242745	Loam	1720.0
73.01909	31.482561	2021	1	WHEAT	0.6403685839196556	12.075883686140626	28.261285359822647	18.61567557546517	55.79238496289981	1.9261908506014107	0.10796311272689932	0.27007066731472074	2.0844900463457834	7.1016802840264175	2.0699762731630056	19.36040483879114	90.19673871017528	33.19275736682368	Loam	1680.0
73.001021	31.522819	2022	1	WHEAT	0.64	12.4	27.2	19.8	57.4	2.0	0.250304326	0.582743376	2.7	7.46	1.46	12.26	105.33	37.79	Loam	2000.0
72.985933	31.524268	2019	1	WHEAT	0.4	8.5	24.0	16.25	60.5	1.6	0.126525879	0.306255748	3.41	7.95	1.07	19.14	111.72	39.29	Loam	1640.0
72.99665	31.47302	2018	1	WHEAT	0.5	8.5	22.7	15.6	60.5	1.6	0.086749	0.244685	3.65	7.34	0.76	16.22	80.08	35.88	Loam	1700.0
73.010703	31.532988	2022	1	WHEAT	0.6735338463590175	12.259325241380557	27.784836512408006	20.26229027991737	58.50254107273877	2.128013200416629	0.12055815938924148	0.3554444373468782	2.724597275425238	7.375118023926796	0.5346469175876589	12.063242968854867	88.79870258607541	48.03734750055603	Loam	1800.0
73.012229	31.487701	2019	1	WHEAT	0.5216545023299242	8.334594705596578	22.288814314705476	15.447295345489318	56.55962203298788	1.335634077644143	0.18610186877370166	0.47127667937331	2.1664338987836955	7.612657304430436	0.7967571088000593	14.2199235364383	110.66487227489624	39.94944890334165	Loam	1640.0
72.89976	31.45174	2021	1	WHEAT	0.6745203294125438	11.02222720009983	25.57540264842602	18.489329638512544	55.64215447415282	1.8480967999292506	0.1955307330248969	0.4792138449269762	3.489724683945288	7.217535232189464	0.8341930593308637	16.092130273833735	97.53202838794573	44.824425298736514	Loam	2000.0
73.012909	31.48554	2022	1	WHEAT	0.6216566058164436	11.890857143662595	25.820168688743465	19.401340146929684	56.604352415765796	2.096629814785745	0.09185586630863433	0.19391459304547046	3.4636592405426487	7.669933619637567	1.8822527798072963	17.420047139505648	95.83922887474434	35.50885311462335	Loam	1800.0
73.03167	31.518251	2021	1	WHEAT	0.6760113239104004	10.565342235387359	26.765227279209043	17.31288268209351	54.619782479894475	1.745913513328059	0.22961869657392522	0.5592673630109058	2.653999108824738	7.5054366327636135	1.1236327485590618	12.080220466160107	108.94116516701949	36.95529281700529	Loam	1600.0
73.032693	31.517658	2022	1	WHEAT	0.6323473344878008	12.560167531844629	26.620732956591446	20.78270501702663	54.082855434544065	2.1331661065113137	0.07711171704817255	0.16780168160338968	3.1226476965510868	7.436144133846009	0.7069788997409885	14.66871219325503	113.01658778509456	46.89387596192681	Loam	1800.0
72.89944	31.45161	2018	1	WHEAT	0.3202750770518356	8.295767133013449	23.11830685320538	15.707036993109416	59.91830685320538	1.3816931467946203	0.1793942225510211	0.5728662730568244	2.6629416646487822	7.2892909651286075	1.0443597343915667	16.533725397366485	90.18325112715493	37.8176725161803	Loam	1664.507944038386
73.010703	31.532988	2021	1	WHEAT	0.6797057602720306	12.189182721034197	27.408768324026084	18.511287529050485	57.51779687504758	1.8367417248894504	0.10860797935408259	0.30989627430491073	3.7139459439163054	7.523124856822293	1.8718323055014117	11.079419254458033	111.13809060311392	45.78483139402591	Loam	1800.0
72.989616	31.52459	2020	1	WHEAT	0.056	8.3	25.4	16.85	56.0	1.4	0.17684418	0.458780395	2.69	7.23	0.61	11.93	103.55	43.27	Loam	1400.0
72.99379	31.525527	2022	1	WHEAT	0.6229809793197277	12.771657160952559	25.077058567984277	21.085441169334963	54.07966835954514	2.0998036398260553	0.28392652204589136	0.7126022729061186	3.3671036275213577	7.175256882919663	1.9581359998881864	12.67787860755833	105.38676510100728	38.28144632185316	Loam	1800.0
72.99321	31.45626	2019	1	WHEAT	0.6	8.0	22.0	15.0	61.4	1.7	0.229068	0.559612	2.51	7.71	1.32	14.25	89.51	36.52	Loam	1800.0
73.000191	31.506781	2019	1	WHEAT	0.5156573472863053	7.667009528514661	22.97045095896734	15.03327448759676	59.75009064921608	1.625895307485313	0.1490778836639268	0.3968951945049624	2.9466521155674195	7.929402715909769	0.4696044458625018	8.973488208130778	113.39025603055369	39.476791131556595	Loam	1820.0
73.017898	31.527772	2018	1	WHEAT	0.046563398227369886	7.965454730569665	22.540484071365142	16.8934223474913	56.39122200079539	1.5353582988699166	0.16567311688218708	0.4160203890272479	2.8200626331965095	7.502249135058884	1.2751013935721573	11.827655796736396	90.2512850328178	37.64029313382764	Loam	1640.0
73.023527	31.523807	2019	1	WHEAT	0.4	8.1	23.4	15.75	56.2	1.4	0.126121201	0.346014374	2.24	7.11	0.54	17.67	110.52	43.06	Loam	1600.0
72.989071	31.525099	2022	1	WHEAT	0.6103189447622253	13.064346038366907	27.76547106886939	17.995434502585198	60.18273696521301	2.0468515957409097	0.13506250190534683	0.3102661104911409	2.2843854757565616	8.262455749980951	0.43100668565020367	7.51511575819475	85.40232654495792	42.52040234067709	Loam	2200.0
73.026187	31.521335	2021	1	WHEAT	0.67055958261654	12.1878904843824	27.2288083476692	19.708349416025797	56.5515619375296	1.9409178632867998	0.15865113956543966	0.37677518845976293	3.14833011679484	7.67014654413748	0.8162206011772397	10.961268849254639	99.0792473299926	43.50739295427708	Loam	1736.36714531472
73.002564	31.516067	2018	1	WHEAT	0.1563906371011643	8.251986624430234	22.72158929954419	15.486787961987211	60.22158929954419	1.5392053502279062	0.1579523058817428	0.4408967897164433	2.359205350227906	7.75937765575209	0.9395165223518611	14.708602280893261	83.41127812742023	36.658808025341855	Loam	1667.8410700455813
72.98511	31.54178	2021	1	WHEAT	0.635	11.0	26.6	18.8	53.5	1.8	0.175856	0.388075	2.77	7.71	1.64	13.2	99.11	39.45	Loam	1600.0
73.001916	31.494835	2022	1	WHEAT	0.642464248914693	12.522662209814012	28.21687101660228	19.490166894274285	59.56250482453677	2.0701419480375973	0.14623586138973288	0.35302374010808146	2.693766344206961	7.716918467016827	1.5085063882555012	19.071809713599972	85.31569794907446	45.35941741244958	Loam	1800.0
72.99354	31.46109	2021	1	WHEAT	0.614	11.2	26.4	18.8	53.5	1.8	0.12554	0.393096	2.63	7.23	1.74	15.59	90.28	41.55	Loam	1680.0
72.99349	31.5281	2021	1	WHEAT	0.6073476738977823	11.069072352293897	26.979856807840825	18.804499770104165	53.5075360993473	1.7660720722661092	0.13402644570067396	0.4345540814338248	3.2403163552487086	7.448651411778817	1.312974997679426	9.626975817416985	83.8866706095988	38.060055706585295	Loam	1800.0
72.99242	31.52723	2021	1	WHEAT	0.6951992603550703	12.143220623418236	26.97965913748975	20.62128938633016	53.48099812264891	1.935611247698961	0.26424110222110886	0.6308013721889798	3.8287425541980658	8.317721326165776	0.6075791113452899	15.788699470547284	122.30962337086068	40.19319445924578	Loam	1800.0
73.011458	31.48869	2018	1	WHEAT	0.03993341193388393	8.439140751307745	23.58677792571122	15.257595388703184	55.26359001910228	1.4760927973154037	0.17613221400690834	0.3775695252738444	3.6291372460595217	7.554971704299129	1.0611590626181362	11.996130739503425	90.57789632684207	37.9584300695695	Loam	1700.0
73.0078	31.47821	2020	1	WHEAT	0.07286214114304058	8.940470496518005	23.530238479490876	17.495653541208455	51.08984722605675	1.3570383580032572	0.20115332638653133	0.4638716864280791	3.267654411805781	8.016351053608254	1.0597239185619813	13.352916946437157	110.14205917392728	39.6285304473374	Loam	1720.0
73.025696	31.521744	2020	1	WHEAT	0.05258665640589385	7.875396134775314	22.853687416480955	15.348938328928545	56.68895527577388	1.4527820245787058	0.10258295951326213	0.29088847130777895	2.9765170845543185	8.068802095238876	0.40548040677066993	13.978929504871715	116.93227493184993	40.89105738437959	Loam	1600.0
72.997315	31.498928	2022	1	WHEAT	0.64	12.4	27.6	20.0	55.8	2.0	0.104555532	0.235939242	2.05	7.67	1.57	19.22	118.49	37.53	Loam	1800.0
73.02526	31.522447	2021	1	WHEAT	0.636906117530309	11.53371290848651	27.723755298787644	19.628734103637075	56.409957609698864	1.8762447012123589	0.10507881653994372	0.272159974614851	3.657951541787249	7.506514836605396	1.1087910399100533	14.75750934996087	96.4437008577435	37.63957360175988	Loam	1800.0
73.02756	31.520813	2022	1	WHEAT	0.64	12.4	27.0	19.7	57.4	2.0	0.100085348	0.233748109	3.31	7.75	0.56	16.45	85.32	36.03	Loam	1720.0
72.89326	31.44968	2022	1	WHEAT	0.6889840993681544	12.594838697657304	27.076715714532845	19.81476373736653	54.055746819086565	2.1919684232899135	0.1465623198593783	0.39981532589279795	2.227844595141592	7.282612533906341	1.3620856739543281	15.02070024454891	94.87702040735202	38.2253284456838	Loam	1880.0
73.033194	31.518148	2020	1	WHEAT	0.292614019692229	9.813106596880512	24.81965989532077	17.316383246100642	55.91868934031195	1.5626213193761025	0.06501698134764525	0.17811536290010904	3.5170510157018846	7.7330825382183646	1.2774151790432646	14.487693905788692	91.11542348914446	39.413823304658344	Loam	1632.5242638752204
73.00097	31.47443	2021	1	WHEAT	0.6380252972713893	12.10252972713894	26.76303567256673	19.432782699852833	54.79416647197806	1.921011890855576	0.13743889512202723	0.34597842009041524	3.2204851948371105	7.33159524365777	1.3855446491149908	12.680660760176599	110.05669782847954	40.93680951268446	Loam	1878.988109144424
73.01221	31.485726	2019	1	WHEAT	0.4	8.0	23.0	15.5	56.0	1.4	0.059432074	0.168670062	2.09	7.43	0.53	11.11	89.87	39.35	Loam	1700.0
72.999251	31.525684	2021	1	WHEAT	0.635	11.0	26.6	18.8	53.5	1.8	0.199569941	0.541475177	2.56	7.44	0.83	15.94	111.73	41.38	Loam	1800.0
72.989132	31.524456	2019	1	WHEAT	0.49846943982706216	8.81877050232955	24.12605679697304	15.517879718435717	55.48211295227179	1.299860413377406	0.062083346578217465	0.1977436504366994	2.9327550352760765	6.849755610175036	1.5154416432762687	16.884905859529873	82.6489338874053	47.76863352452493	Loam	1640.0
73.02526	31.522447	2020	1	WHEAT	0.31996169782030187	9.53090947170089	25.569158827397647	17.55003414954927	55.90882152061475	1.5823569587705022	0.09845088837299085	0.25064087326029616	3.1961887242500318	7.627501707477463	0.653090947170089	14.972842429215289	91.1692660116004	38.363649452268376	Loam	1691.1784793852512
73.013021	31.484864	2019	1	WHEAT	0.5	8.0	22.1	15.05	60.5	1.6	0.206568971	0.483000048	3.23	7.96	1.58	9.66	115.76	35.79	Loam	1600.0
73.019736	31.482384	2020	1	WHEAT	0.056	9.0	25.0	17.0	60.7	1.4	0.098630682	0.255077184	2.26	7.99	1.21	17.49	87.16	41.04	Loam	1600.0
73.017898	31.527772	2022	1	WHEAT	0.64	12.4	27.2	19.8	57.4	2.0	0.124645367	0.288846044	3.43	7.04	1.19	13.06	111.86	42.24	Loam	1320.0
73.013021	31.484864	2021	1	WHEAT	0.635	8.1	26.9	17.5	53.5	1.8	0.121569097	0.31191219	2.7	7.09	0.49	9.03	97.75	38.2	Loam	1600.0
73.033194	31.518148	2018	1	WHEAT	0.035086884846353174	7.966190474548561	24.49172038672954	15.37533398782063	55.44213289926486	1.5918762340244013	0.08911177271112038	0.1922162258526528	3.2068047643025466	6.341133394509702	1.954384211266311	17.99036065250803	87.01334069907347	33.4369941537044	Loam	1680.0
73.025696	31.521744	2022	1	WHEAT	0.64	12.4	27.6	20.0	55.8	2.0	0.118225977	0.275279871	2.69	7.65	1.88	19.0	120.0	35.7	Loam	1800.0
73.011458	31.48869	2020	1	WHEAT	0.05274209172080317	9.17011983418479	22.718388987026483	15.83943291972051	57.804680448027234	1.3504042092347495	0.17639576323526712	0.4086756988148138	4.249783716757744	7.914551846127025	0.5868656137285398	19.07950122549296	97.5803707506151	41.49556183161703	Loam	1640.0
73.016699	31.484081	2020	1	WHEAT	0.06250876161249844	8.46537121384163	21.50248605671147	14.894364830188609	54.57410048239907	1.2403472499254982	0.15553763102926055	0.3794531567296223	3.948669136446309	7.144007600095002	1.3179539549100663	18.810295999426	86.04368685975234	44.88585759879822	Loam	1600.0
73.000191	31.506781	2021	1	WHEAT	0.6349644960668057	12.103461767822107	27.795076094104598	20.374042458669404	53.75855588470238	1.8175781303286607	0.2194776053848801	0.5440045113709403	3.25628896590557	7.504686693478715	1.692330372034532	17.999882559391786	111.32342985550497	45.03936538078505	Loam	2000.0
72.89364	31.44986	2019	1	WHEAT	0.2877370529900205	8.339631922187213	20.976181287800706	14.200148739962993	55.25346124551983	1.5706859440325671	0.08092649372206198	0.24594661351765779	2.6079058198679177	7.636547426384253	0.5070065612654499	9.160904279553357	90.5515478141118	38.06288057926299	Loam	1680.0
73.01451	31.530432	2018	1	WHEAT	0.05166328836657085	8.180098813161555	21.86771982896953	14.233116418132704	59.37017949969129	1.507893922474037	0.14628444404511565	0.3346466511883214	3.3404698736754166	7.748976105819137	0.42493822264885495	17.007240367850358	110.61489703205713	40.73659645364232	Loam	1700.0
72.89326	31.44968	2021	1	WHEAT	0.6377464094600693	12.07464094600694	27.329569135208327	19.702105040607634	54.76334835163192	2.019712756805552	0.14407543481037716	0.43392056381028454	2.4583159675138924	7.720277386524303	1.2567558432847192	14.954814137614598	98.12953956519789	37.41123345435415	Loam	1843.9425513611104
73.022085	31.481742	2021	1	WHEAT	0.6330249130192436	12.381764062332044	28.201280452189447	19.015883742867736	54.65509627356925	1.8464486712952524	0.11206891625309662	0.2815347014623801	2.8738019233142746	7.087696140214856	1.4091637114281643	10.193760949685087	111.97975846973101	38.38652994072278	Loam	1960.0
72.99231	31.52755	2018	1	WHEAT	0.15253834139413316	8.933763058705875	23.734407646764684	16.33408535273528	55.73247388258825	1.5337630587058741	0.23016128089733298	0.5628296691505695	2.2774616586058665	7.966817070547056	0.6635696822882307	13.565463435623553	111.61897533689381	41.46560123832374	Loam	1786.6236941294126
72.89599	31.44636	2020	1	WHEAT	0.05657263047352122	9.022990167580563	22.787602262418318	15.897527708691763	66.73151679520888	1.5043444223650082	0.2495704556781417	0.608552801827061	4.027540182964251	7.317022050086258	1.8784895471101393	16.749832238068127	103.65112032319131	39.07528845446915	Loam	1600.0
73.19216	31.44134	2021	1	WHEAT	0.614	11.2	26.4	18.8	53.1	1.8	0.159861	0.398878	3.49	7.47	1.13	12.66	95.2	43.64	Loam	2000.0
72.99371	31.52825	2022	1	WHEAT	0.6747458072879675	12.663050407832625	27.024043706917084	20.514404547017715	54.61805209944338	2.0054310227252796	0.19557796378479575	0.5617686054657107	3.994373177232854	7.653807136247665	1.7527010885901149	8.74648628443052	89.76007217866236	45.38313069746264	Loam	2000.0
73.18777	31.44515	2019	1	WHEAT	0.4101560366366355	8.912736088850961	25.848919335013996	16.61972946016256	61.098684469461766	1.5728854257842073	0.13275686249260354	0.3636406530390009	3.187221669122595	6.644813719349232	0.6027066658446126	14.257504920251797	112.80019391078326	42.6623399671365	Loam	1600.0
72.997315	31.498928	2021	1	WHEAT	0.6389115201499831	12.182304029996622	27.21903205249409	19.700668041245354	54.54824817248058	1.8911520149983112	0.08000821714688774	0.20925300546369266	2.4309679475059105	7.430534432996285	1.6951751827519421	19.633622343006415	102.65806058150437	36.51227134023421	Loam	1908.8479850016888
73.002409	31.518739	2022	1	WHEAT	0.64	12.4	27.5	19.95	57.4	2.0	0.234762654	0.562488323	3.91	7.81	1.55	16.93	86.24	40.43	Loam	1400.0
72.90254	31.44393	2019	1	WHEAT	0.2886569783008842	8.204800440676074	23.6	15.902400220338038	60.54279933898589	1.347599779661963	0.18506060510124453	0.5175717682357626	3.0759977966196304	7.860040462709877	1.4186812559268107	14.171504532269804	93.46769913398789	39.68972226948178	Loam	1680.0
73.000474	31.505178	2022	1	WHEAT	0.64	12.4	27.2	19.8	55.8	2.0	0.126854479	0.238644707	3.63	7.24	0.85	15.76	103.11	41.65	Loam	2200.0
73.012272	31.486979	2018	1	WHEAT	0.04001851096629413	8.33241659930424	22.176467326470267	15.621567348962971	53.00556266283989	1.5922100518138087	0.18279789731302412	0.46466671192655196	2.5473071509974474	7.325122435111039	1.0033728576179737	19.253071212258696	122.04228260886681	42.33859034168585	Loam	1740.0
72.99338	31.45213	2021	1	WHEAT	0.6379331096784991	11.997257290689706	26.893310967849917	19.445284129269808	55.025217032819555	1.975986580709948	0.2032009866613772	0.5300143717221184	3.4033445160750437	7.717993290354975	1.447685471198814	15.418581265572152	102.3893784765577	39.392000824515044	Loam	1717.3243871399654
73.019736	31.482384	2019	1	WHEAT	0.0447447870610606	8.049713739965789	22.34907703435123	14.773391127117938	60.89374935544716	1.3482139999992082	0.13087661487583213	0.37448104570035246	2.0837505577968676	6.701023273708801	1.4248445692080351	11.196084096761012	98.91934264753858	35.2797677770297	Loam	1640.0
73.001909	31.521122	2018	1	WHEAT	0.1874069840346611	8.132044996529274	22.032044996529276	15.082044996529273	55.928179986117094	1.5359100069414517	0.1770788317847551	0.4426591470673611	2.671384485770024	7.205087977787355	1.3349754864641692	15.854427467028104	95.4884281275911	37.36895298819953	Loam	1491.2719944468386
73.016699	31.484081	2022	1	WHEAT	0.629290638860311	12.041186438524472	26.128213453424827	19.63706732555979	53.80718483313868	1.9924891535011306	0.08871966506744788	0.26196124797114423	2.989296220605482	7.524624657882331	1.037746834559313	8.381123702951548	90.07899032670056	34.877285778892094	Loam	1320.0
73.020041	31.526616	2020	1	WHEAT	0.06261994290287377	8.687202609301528	25.573174248737164	18.128034051839286	60.43621234796088	1.390769426447428	0.1237336759145498	0.280359084304884	3.15298740256977	7.206044798455218	1.2649121896734599	17.710635770724096	86.2732603547767	35.96812239835429	Loam	1600.0
73.00085	31.508799	2020	1	WHEAT	0.056	9.0	23.7	16.35	56.0	1.4	0.222730465	0.622685686	3.8	7.6	0.56	10.15	98.84	37.49	Loam	1600.0
72.999772	31.503552	2021	1	WHEAT	0.6456670081380307	11.925118394732744	27.216176460012985	19.686221695215956	56.29670700919989	1.7721116293356534	0.20888165645458434	0.567296384991732	3.463096684646899	7.653189376671304	0.8204584804242265	8.456099684463489	110.85494037117304	38.48656127196136	Loam	1800.0
73.027935	31.52103	2020	1	WHEAT	0.0573128683599118	8.188490641878344	24.519503223569338	14.324035507328858	57.957533341349475	1.3445570494844061	0.24627543624114528	0.6498670368443291	4.203572347098434	8.634408290451228	0.6606019506125735	18.80146603809517	85.23674944821406	42.3000304124901	Loam	1800.0
73.01746	31.48318	2019	1	WHEAT	0.6016247991665519	8.36880587772983	23.297027365557195	15.700154217185815	56.41244842470852	1.3758787746671715	0.13560571410950936	0.3780745877533476	2.367158018928071	8.150715711204837	1.3686707200712442	11.25062222065357	102.62045647267284	41.18223128845054	Loam	1640.0
72.999833	31.525221	2018	1	WHEAT	0.03999542040741375	8.28297853801476	21.808252474163567	15.20890110439517	55.85298230467886	1.4622986655415697	0.14382162722229735	0.36050733213773334	2.4353045429617475	7.074140762120253	1.3517477935657798	13.610316428577192	87.61668586413649	40.92198987321675	Loam	1680.0
73.01221	31.485726	2018	1	WHEAT	0.05230137824100084	11.628167544332085	22.658652642502755	18.32611435667516	55.43915987601504	1.5340191487793602	0.1812754822810731	0.39982349272216006	2.459566423081207	7.68304945608007	0.841979961530111	14.611597565527603	105.34139536441656	45.78281759977268	Loam	1740.0
72.997357	31.525459	2020	1	WHEAT	0.056	8.5	25.4	16.95	56.0	1.4	0.196633123	0.53110859	3.51	7.48	1.21	14.75	114.01	35.88	Loam	1600.0
73.01023	31.47922	2020	1	WHEAT	0.056	8.3	23.6	15.95	60.7	1.4	0.128314	0.391284	3.5	7.74	1.19	16.83	107.46	41.26	Loam	1880.0
72.99282	31.45542	2018	1	WHEAT	0.06343917290079225	8.455470647070442	23.652124525286453	16.48946248229017	62.07102962052546	1.3128461620297978	0.13148727202048938	0.2860819550622927	2.055389474803158	8.123300541583639	1.1861087485063662	16.495545080829864	95.94676613593067	42.58266794185834	Loam	1760.0
72.998624	31.500394	2021	1	WHEAT	0.6565855744473987	11.92612644436004	27.60154433335142	19.76383538885573	56.85843022212576	1.93230377776572	0.16879262062774095	0.41674078251243574	3.036615188888286	7.512316500027131	0.4672329222288542	12.329138777494414	114.2851998443492	43.22756723342196	Loam	1907.0784888937123
73.19159	31.44265	2021	1	WHEAT	0.614	12.0	26.4	19.2	53.2	1.8	0.0815	0.204715	3.38	7.96	1.72	8.18	106.35	39.34	Loam	1600.0
73.002259	31.494413	2021	1	WHEAT	0.6690535991371217	10.79390118641443	24.591543017863035	20.01105138131571	56.931082703956335	1.9814632147413802	0.10090381792725886	0.32666537316100497	2.1490200237758246	7.101233207437623	1.6628996559623792	17.884335440017527	105.01764570245261	41.65235507709817	Loam	1800.0
73.01256	31.485653	2019	1	WHEAT	0.3	8.2	23.4	15.8	60.5	1.3	0.0537128	0.171711971	2.23	7.56	1.61	15.84	84.65	36.44	Loam	1640.0
72.999192	31.501447	2020	1	WHEAT	0.056	8.1	25.4	16.75	56.0	1.4	0.211553365	0.584212801	3.79	7.59	1.34	18.61	86.95	40.11	Loam	1800.0
73.015803	31.529458	2019	1	WHEAT	0.4903392838136503	7.8587303956576156	24.36095623670701	16.82807540318971	60.1038531640333	1.4407649324908034	0.21564804527549655	0.5372576448051576	2.87514366093132	7.463203293443866	1.3754468341316848	16.293381215706777	83.0162237354785	37.308340340304774	Loam	1600.0
72.918	31.462	2018	1	WHEAT	0.05	7.8	22.0	14.9	61.0	1.6	0.152953	0.446573	2.54	7.15	1.27	15.36	94.05	42.88	Loam	1720.0
73.012272	31.486979	2018	1	WHEAT	0.04182040773596346	7.615189895277501	22.02689874657872	15.316211448525006	55.2775667080214	1.7047004753420116	0.20036185440511223	0.48064475618118463	2.558018058890501	8.361057948438365	1.0318512195441591	18.71208551956352	128.58656970994983	41.18115938929493	Loam	1740.0
72.99131	31.45091	2020	1	WHEAT	0.056	9.0	25.0	17.0	56.0	1.4	0.127031	0.353125	3.58	7.86	0.92	15.65	104.05	42.99	Loam	1720.0
72.55	31.28	2019	1	WHEAT	0.5	8.5	23.1	15.8	60.5	1.2	0.052135	0.13323	2.74	7.53	1.03	8.61	87.34	44.24	Loam	1680.0
72.55	31.273	2020	1	WHEAT	0.34313755493817283	10.234087157614635	25.338167373610883	17.786127265612762	57.028561511973734	1.598367913601501	0.1592019454176704	0.4150458342330552	3.115756575363903	7.4123478596024395	1.5171625144780112	15.057129965565853	104.04232487556749	40.68419915166694	Loam	1679.6735827203001
73.017898	31.527772	2020	1	WHEAT	0.29692351509567416	9.832120541603253	25.723151151156053	17.777635846379653	55.9238788261941	1.5522423476118004	0.107190347615224	0.30145821146303087	3.328872893944334	7.823951593697904	1.6903757020185552	17.52745471787345	88.1429937516489	36.41312742215699	Loam	1523.8788261940997
72.99678	31.47369	2020	1	WHEAT	0.054487734311842194	9.23785260783426	23.520975737851312	16.571831161476638	62.0572086688768	1.3893269210600068	0.1608427258967574	0.4314614326257712	2.8755075422583425	7.567689129314699	1.2000791067170347	11.863315821891522	88.423634318307	39.66601395986393	Loam	1800.0
72.992593	31.525294	2021	1	WHEAT	0.6145193487336671	10.6084673539452	28.44807938714422	19.190474424448844	52.68389080465979	1.8409871758177005	0.1069070547407029	0.3218659725280827	3.6100935167546266	7.884267267500264	1.1743285696255885	15.331870806315518	102.22501804551864	38.06026321803113	Loam	1320.0
72.998707	31.497348	2019	1	WHEAT	0.24768002482448181	8.611459409139563	24.88194587885275	16.74670264399616	56.08634235352454	1.4	0.21618890164788618	0.5514139458658995	2.3710522964219383	7.544583763655826	1.306075707544943	16.202778351541102	98.36135698843785	40.08121101041306	Loam	1486.3423535245415
72.997346	31.525066	2019	1	WHEAT	0.42772541135238273	7.90058839452057	24.03423111355645	16.086700038476373	56.0608951965628	1.2780641246317015	0.18626598753900145	0.5357339362749448	2.8594000522691854	7.309685967186349	0.6139766378294541	14.39217266670504	101.95949374548839	41.71558862657666	Loam	1820.0
72.917	31.466	2018	1	WHEAT	0.04	8.1	23.5	15.8	61.0	1.6	0.141464	0.43839	3.6	7.26	1.97	10.0	107.48	35.86	Loam	1640.0
73.025696	31.521744	2020	1	WHEAT	0.3802351410512082	9.814025656617694	25.50655082685191	17.6602882417348	56.66259824901948	1.6243000972766954	0.09937049375419527	0.25468520513049664	3.0872900291830088	7.566447385699883	0.8629926921214732	15.928882915857873	117.03262585117108	42.994677979087726	Loam	1712.1500486383477
73.00725	31.47772	2021	1	WHEAT	0.06574684036129672	11.889620843355605	26.887342018064835	19.388481430710222	54.99417849393714	1.9724052108389014	0.17539036161057417	0.4180164306283446	3.3136958975996036	7.677139024102945	0.6902278825290771	18.346051331304132	99.02393349368968	39.99346995778273	Loam	1365.9747228903739
73.017898	31.527772	2019	1	WHEAT	0.3832536711427115	8.03966215727308	24.47464527227443	16.41689849745536	54.5442834017963	1.2795060037713901	0.16535728618653026	0.40341773695661926	2.23458826235958	7.405027637026575	0.8089336482267347	13.537114925901273	101.35473904451611	38.419244689314034	Loam	1600.0
73.035336	31.51572	2020	1	WHEAT	0.29559033310702737	9.431057406150153	25.815809377962996	17.623433392056576	57.536762488148014	1.5717493427290519	0.19467426040349906	0.47433949934227054	3.0436762488148013	7.372432120884007	0.9675678791159938	15.950795048110121	97.55081691825976	39.47263834394646	Loam	1365.6501314541897
73.032454	31.517384	2019	1	WHEAT	0.283581977501139	8.533842448400831	24.73536979360333	16.63460612100208	56.0	1.3338424484008318	0.1039398210850056	0.28606932511513117	3.66694530959501	7.3336656284859885	1.0255706989127644	11.901905651490239	86.20628620072483	41.738673560106946	Loam	1666.1575515991683
72.997352	31.49953	2019	1	WHEAT	0.4024251816318608	8.33956228639955	23.29954466353238	15.901980945048354	55.88768255694633	1.5756247534921246	0.16977064127575872	0.5084253866680397	4.0146556865362015	7.953447597558173	0.411966710334133	10.71384821046721	98.78363611790104	41.92077597864075	Loam	1600.0
73.000508	31.523944	2022	1	WHEAT	0.6080911793186144	11.950305941944022	26.939948000669567	20.05710739213151	57.65944918870802	2.013507343561274	0.2761853605217987	0.6655896530321187	3.140303702435004	7.719136825179246	1.265686834906407	18.033782295927292	101.6118708476667	46.511291405684354	Loam	1800.0
73.013506	31.531006	2020	1	WHEAT	0.056	8.1	23.6	15.85	56.0	1.4	0.104939066	0.305075732	2.45	7.13	1.79	18.33	99.61	38.78	Loam	1600.0
73.011458	31.48869	2018	1	WHEAT	0.042191262201682594	8.881468206749995	23.78629731461269	14.835525921990337	54.061178722413246	1.600767391900254	0.1813246447602275	0.36749435001630676	4.239079438738083	7.571846889778179	1.1265505063921766	11.808049637276637	86.5053333868057	34.04426085502047	Loam	1700.0
72.998707	31.497348	2021	1	WHEAT	0.6420749479545947	11.119583497810634	27.850171186140685	18.044600809138597	55.39131778407071	1.7564763914240893	0.10823839154157508	0.30718047198370374	4.080069643862888	7.354230970481449	1.010874543445325	17.17018371238494	95.66508435131557	43.182681754827655	Loam	1320.0
72.992593	31.525294	2019	1	WHEAT	0.5	8.5	23.2	15.85	56.0	1.4	0.277898274	0.629376184	3.87	7.54	1.59	12.73	106.82	37.53	Loam	1600.0
73.012229	31.487701	2018	1	WHEAT	0.040859286259618946	7.765374440268071	24.354028472645677	16.399857945916313	53.51068859335342	1.4623073250228937	0.22218942230585503	0.5006652338087837	2.089420381137883	7.84710336646336	1.1531001847771238	10.606733631230364	82.16602797737292	36.81817552428518	Loam	1700.0
72.99231	31.52755	2019	1	WHEAT	0.35216799756388034	8.54546498037837	23.42604994834774	15.198925123948934	59.600789717510935	1.499764451750869	0.25745769622486075	0.6515691182838462	2.1575483554471027	7.893197401224837	0.5374536478907537	14.555960131857102	110.7044137008078	45.86014478155684	Loam	1800.0
73.002098	31.520434	2020	1	WHEAT	0.05688781713613412	9.252203913017969	22.732319018213996	16.800796705301543	56.23681482232301	1.2582347617360168	0.28331923837370276	0.5858373783709127	3.276358481917887	7.358311836963751	1.528003273592983	15.125037888889386	86.55584959032613	41.36685896809247	Loam	1600.0
73.0078	31.47821	2020	1	WHEAT	0.06672103589496572	9.655792821006855	25.623003179956513	17.639398000481684	55.934420717899314	1.5311585642013712	0.19431046515345737	0.5098938331240672	3.329167651168423	7.769493866538218	1.094926851361097	13.69144616237097	114.25508995904599	38.066687415080786	Loam	1746.2317128402742
72.994997	31.525459	2021	1	WHEAT	0.6071918390291545	10.987126441720992	28.209548362166167	18.598627676507174	54.52210214361378	1.8054903628245058	0.17787339132073102	0.4812196442163475	2.1165846950359692	7.632648507043549	1.402690571910027	15.024822075050517	111.10900083268433	36.80447957906138	Loam	1800.0
73.0078	31.47821	2021	1	WHEAT	0.06	11.0	26.9	18.95	55.8	1.8	0.190462	0.501426	3.02	7.42	1.31	8.98	114.45	37.24	Loam	1800.0
73.032693	31.517658	2021	1	WHEAT	0.689	11.0	26.4	18.7	53.5	1.8	0.06492202	0.166904633	2.15	7.18	0.86	14.64	89.1	42.48	Loam	1800.0
72.98507	31.54171	2019	1	WHEAT	0.1612649390457771	8.461200545956846	23.124597543194188	15.792899044575517	56.06120054595685	1.4	0.13304702001501834	0.30725976417607326	2.6293997270215765	7.477100955424483	1.0551828116777626	13.856353348644912	94.45287726221231	36.63821282998591	Loam	1667.7598908086304
73.035556	31.515942	2018	1	WHEAT	0.05	8.1	23.0	15.55	59.8	1.5	0.092075825	0.196901557	3.19	7.99	1.41	16.18	95.85	39.33	Loam	1700.0
72.99041	31.524661	2020	1	WHEAT	0.4366809174947758	9.970223207977504	26.203297809025003	18.086760508501253	56.11493665140999	1.6413191236100007	0.19681981226644557	0.5243077656636235	3.6363627589927505	7.632890408436751	1.2341222612812515	16.719514979726	102.813510954875	37.5582151582755	Loam	1479.340438195
72.998399	31.498009	2021	1	WHEAT	0.6628052484461645	11.24684881517135	28.450433623309088	19.0958268872838	58.125875467287294	1.7830513481917323	0.25686031532984527	0.6113764202993871	2.2915827086289084	7.575415804352455	0.504204739158397	10.990523186432188	80.01469401254496	39.4668985559856	Loam	1960.0
73.002387	31.518194	2019	1	WHEAT	0.4123964820276108	7.984491936579108	22.720588495166037	15.342304025032956	55.004074901540704	1.4470615778564226	0.2261861234722165	0.5858468987316905	2.658967629260968	7.218780492798844	1.1336269628536726	17.99774861339787	104.53629683647847	39.22607045087524	Loam	1700.0
73.027737	31.521252	2020	1	WHEAT	0.05547572301437757	8.806097430907236	23.53437657315113	15.926176584563711	63.26166936052496	1.3662235502050655	0.16977061695179477	0.4120790714654456	2.8790663202581768	7.288819864284524	1.5628583129454487	10.70704306112906	98.74257158651088	36.696255237472414	Loam	1400.0
73.00085	31.508799	2018	1	WHEAT	0.28879901060217206	8.365332234002413	22.58373091480531	15.474531574403862	56.09386710639904	1.3938671063990347	0.17577623073305776	0.47020252196813683	2.4979215830365247	7.438935202195897	1.4367205936386969	16.41593727838061	113.18927610836855	39.48031531685028	Loam	1668.1601319197102
73.002471	31.517618	2020	1	WHEAT	0.3173986688112148	10.080130122347585	26.05146574924217	18.065797935794876	55.909706850151565	1.580586299696867	0.1532371962448631	0.4026241609793386	3.20291205504547	7.716117259939373	1.6974723302728199	11.347674244651397	109.94293224761707	37.055987137591785	Loam	1934.17588990906
73.022085	31.481742	2021	1	WHEAT	0.614	12.0	26.6	19.3	55.8	1.8	0.116598606	0.298797402	2.91	7.44	1.33	10.43	107.86	36.48	Loam	1960.0
72.89543	31.45435	2019	1	WHEAT	0.58	8.0	21.5	14.75	60.2	1.5	0.117963	0.407927	2.07	7.37	0.67	15.12	90.82	42.74	Loam	1640.0
73.000508	31.523944	2018	1	WHEAT	0.04395567618358419	8.02744621268785	25.006214201081946	16.150184569357307	64.22743926831139	1.4511551613564535	0.2100609200803315	0.5384443905089232	2.0046337610512004	6.8102822345432035	0.7494047174914014	15.882928752980547	97.5928384948014	40.898068632773395	Loam	1680.0
72.99131	31.45091	2019	1	WHEAT	0.49772087964393874	8.531373541812394	25.056674504859664	15.624050496420734	55.7114824496115	1.2559409506147905	0.09600876648783364	0.25701506557388026	3.720734362850328	6.946157458010464	0.8079582023734453	9.040166775735946	115.54112424678559	39.0734911061344	Loam	1760.0
73.000191	31.506781	2022	1	WHEAT	0.64	12.4	27.6	20.0	55.8	2.1	0.223119386	0.49541233	2.34	7.03	0.94	18.2	84.09	35.75	Loam	2200.0
72.993111	31.524784	2021	1	WHEAT	0.638	11.0	26.6	18.8	55.8	1.8	0.158000968	0.401043136	3.73	7.84	1.6	10.53	95.13	42.71	Loam	1680.0
72.986919	31.524957	2019	1	WHEAT	0.40403014188355557	8.3323905654485	23.947445746385416	16.276812011127536	56.99966660339496	1.4856043330041557	0.12390714993097592	0.366085471500358	3.6225181463346603	7.177340113583296	0.6774972411587924	17.30597822992364	77.45446410017554	40.65062985118998	Loam	1700.0
72.986919	31.524957	2022	1	WHEAT	0.6657363581978932	12.574018224379495	28.522247299323144	19.758203046837803	58.17799321267555	2.0806808703227455	0.0769962829084252	0.19100628155150942	2.7413606115788687	7.50394670161049	0.8675558003177049	14.226807915097222	114.49130135348021	42.006700008616015	Loam	2200.0
73.002471	31.517618	2018	1	WHEAT	0.05	8.0	23.1	15.55	55.8	1.4	0.167771347	0.43831329	3.59	7.86	0.66	8.49	89.52	41.29	Loam	1700.0
72.99349	31.5281	2020	1	WHEAT	0.2652758996018793	9.721641033109929	25.90514872317695	17.813394878143438	57.97425638411525	1.5443282066219857	0.17460819792426702	0.4932772161008384	3.2865969239731916	7.1929887188076425	1.1949476929798934	13.90734561802142	98.22473632440136	38.65114665550065	Loam	1672.1641033109927
73.01256	31.485653	2018	1	WHEAT	0.22005436971740613	8.16925168066054	23.277006722642163	15.723129201651352	60.653741596697294	1.3614966386789182	0.06617214660187411	0.19327266085005984	2.303795966414702	7.643020462216539	1.4593332352366502	15.815401344528432	86.05519819381328	38.83836890847781	Loam	1658.4489916036755
73.034598	31.515846	2021	1	WHEAT	0.6388386530811083	12.167730616221665	26.967730616221665	19.567730616221663	54.464451043274565	1.9257979621662484	0.12444510548896867	0.3337638408078242	3.4977481610780847	7.694512450272041	1.5874289762115852	12.595613741173835	109.74330589023172	35.919672042705294	Loam	1926.4538767556671
73.00692	31.47885	2021	1	WHEAT	0.6391049792854049	11.939232392594107	26.731493785621453	19.33536308910778	54.770726178215554	1.9104979285404835	0.15344459579028052	0.3703851478129694	3.531715782005151	7.518506214378551	1.2097780036162993	14.571296802403246	100.27071367163282	40.842838270506405	Loam	1900.9958570809667
73.002259	31.494413	2018	1	WHEAT	0.497831530091678	8.214906280256013	22.967114667054332	15.25413964978692	61.16218742594497	1.5926372870824088	0.0976254176912392	0.2599579935195187	2.672126272567562	6.854334574098556	0.7380798677760514	15.416078482062831	103.01627829439207	42.661351249314166	Loam	1700.0
73.01298	31.48021	2020	1	WHEAT	0.05372528459272156	7.911551245914115	25.591504295979032	16.871490269292348	63.29050683632539	1.4348844054580285	0.14711673703855843	0.3140449714120522	3.171667072643218	6.68611667277742	0.40666835758791875	10.187146688862448	82.25218155671101	41.79838597261983	Loam	1960.0
72.997315	31.498928	2019	1	WHEAT	0.6028595703695446	8.176079801722903	22.746989489953712	15.012239729491823	66.46893051367584	1.354118379853693	0.08264745426528704	0.2347075514869331	3.466361432579589	7.821052377895566	0.42511604599814923	19.114606595210358	93.3779751717725	41.442855936426085	Loam	1640.0
72.98349	31.52347	2019	1	WHEAT	0.2213765937190517	8.562753019432646	23.52550603886529	16.044129529148968	60.602024155461166	1.3627530194326458	0.0928202949134774	0.24823389193822487	3.577651811659588	7.452793418539141	0.9587451076168045	10.04862391029732	101.98340318525936	40.80777426902	Loam	1600.0
73.00725	31.47772	2018	1	WHEAT	0.04	8.1	23.5	15.8	61.0	1.6	0.159275	0.416203	2.62	7.1	1.86	11.08	100.99	37.69	Loam	1640.0
73.023527	31.523807	2021	1	WHEAT	0.689	11.0	27.8	19.4	55.8	1.8	0.100604139	0.289770468	2.68	7.59	0.75	8.9	116.62	37.37	Loam	1320.0
73.000613	31.505778	2018	1	WHEAT	0.04987286490963649	8.427003188462175	22.591435099244368	16.107100866244995	59.22826343692821	1.5842726959336535	0.12198472550684912	0.25118388339398423	3.8642401951763903	7.050022775077102	0.7266847342950845	19.18554856329341	117.24791151879586	33.39878885723124	Loam	1640.0
73.001021	31.522819	2019	1	WHEAT	0.6	8.0	24.2	16.1	56.0	1.3	0.214986071	0.583595778	3.65	7.34	1.97	12.49	108.77	40.93	Loam	1700.0
72.99152	31.525247	2020	1	WHEAT	0.057261015905488356	8.701536628907643	23.85261075636462	15.217163721166314	60.062769762200745	1.3742347186861656	0.25537744184575956	0.6110990094841027	3.3564006109242	7.472840120527474	1.4231112256130964	8.0227771449032	112.47187664279349	42.51417809292766	Loam	1880.0
72.99242	31.52723	2019	1	WHEAT	0.5470281268091883	7.4485490953682305	22.2037087773652	14.40798974076539	55.444022100599064	1.5733877634983733	0.24692437966344302	0.5648097586143568	3.7268682190726636	8.147617133209048	1.3628861542702497	16.822158689963	93.65418850885865	42.35112424938418	Loam	1780.0
73.00104	31.509428	2020	1	WHEAT	0.056	8.5	23.6	16.05	56.0	1.4	0.094494887	0.29474199	3.77	7.91	1.56	9.24	98.94	39.01	Loam	1600.0
73.002471	31.517618	2021	1	WHEAT	0.6051195219893714	12.083668671424265	26.95591805059448	18.745872105541306	55.25829454781384	1.7661823077794625	0.08287275068757435	0.2195534647309056	3.0633190602779985	7.423700092883218	1.51678130056344	11.35720174436965	102.82653518605426	35.586944826173664	Loam	2000.0
73.002098	31.520434	2021	1	WHEAT	0.6290793313565372	11.985956281004352	27.68400514341125	19.834980712207802	56.727958852709975	1.9159948565887475	0.2290649908585164	0.5659843242552695	3.638010286822505	7.607984569766242	0.9626264885679503	9.58544809089521	106.27728350173513	40.06693184980091	Loam	1353.602057364501
73.010417	31.489238	2019	1	WHEAT	0.03715085957082858	8.029542541870812	24.962648850970517	16.13131175574233	56.779800223244386	1.4264985708395137	0.2355209027298821	0.5694098175633606	2.780698803069365	7.521353237595048	0.4468052682968583	13.085830071730133	100.50394780872556	42.813121073413846	Loam	1740.0
73.000318	31.507703	2019	1	WHEAT	0.4	8.2	22.1	15.15	60.5	1.3	0.20028314	0.551560148	2.17	7.13	0.92	10.82	84.29	44.26	Loam	1640.0
73.00097	31.47443	2021	1	WHEAT	0.635	11.8	26.4	19.1	53.1	1.8	0.11571	0.313615	3.88	7.38	1.44	13.08	96.34	40.84	Loam	2000.0
72.55	31.28	2020	1	WHEAT	0.05867479732388812	8.848570087687074	23.520498747508647	16.36611555570448	62.6324760728519	1.3915626490209814	0.10659260414885871	0.2569517683674895	3.0952015995023663	7.438539126842638	0.4193106115475053	19.571825613328578	105.47437432225941	34.69096322766564	Loam	1680.0
72.992593	31.525294	2018	1	WHEAT	0.05	8.0	23.0	15.5	56.2	1.6	0.150059342	0.381810809	3.1	7.23	1.93	16.08	100.18	39.51	Loam	1640.0
73.002098	31.520434	2022	1	WHEAT	0.64	12.7	27.6	20.15	57.4	2.0	0.253241144	0.603493137	3.47	7.86	0.53	8.8	108.18	41.18	Loam	1320.0
73.000474	31.505178	2020	1	WHEAT	0.3815870878629878	10.539595704704592	26.107209096839632	18.32340240077211	56.5042602646077	1.6330966519662389	0.12111849670549668	0.28207954042967553	2.6730147819734302	7.381512823778055	1.0220917246417622	14.048039418595813	108.45873278620036	39.10154036585746	Loam	1949.9289955898716
73.001916	31.494835	2019	1	WHEAT	0.1520213501723686	8.301997244546186	23.520798897818473	15.91139807118233	56.07920110218153	1.4792011021815252	0.16873825609188675	0.4289313794811201	2.4840427003447374	7.631480716417991	1.6460399448909238	12.275130847298652	111.63793388748721	41.591095044777816	Loam	1479.2011021815254
72.999192	31.501447	2022	1	WHEAT	0.64	12.4	27.2	19.8	57.4	2.0	0.097798288	0.227522839	2.24	7.52	1.28	13.4	91.28	38.48	Loam	2200.0
72.99338	31.45213	2022	1	WHEAT	0.6527030352290338	13.093389198811632	27.326562154787073	18.98701784618948	57.10597031337689	1.9507915201609543	0.2353407395911904	0.6213392731893758	3.230854316954065	7.8737468067748875	1.8996903828060585	16.87811721784982	107.4947272785185	36.3188163589946	Loam	1800.0
73.00725	31.47772	2020	1	WHEAT	0.05	8.1	25.6	16.85	61.0	1.4	0.227966	0.582269	2.11	7.56	0.74	16.46	82.17	41.77	Loam	1400.0
73.002564	31.516067	2019	1	WHEAT	0.4	8.6	23.0	15.8	60.5	1.4	0.17559848	0.50563195	2.22	7.3	1.03	15.69	83.46	36.45	Loam	1640.0
73.016699	31.484081	2018	1	WHEAT	0.041947199632215694	12.419400594191545	22.798980041150354	18.22745151689441	56.146438060156605	1.4753500724592628	0.20085493726915457	0.4583293625016316	2.680685123124039	7.114101392892898	1.4978762480692815	18.578939411868305	104.94467925448902	37.769169349771744	Loam	1640.0
73.022772	31.481471	2019	1	WHEAT	0.4039430737456022	8.744424991715945	23.344424991715947	16.044424991715946	56.0	1.5277875041420268	0.07893929219338305	0.18888286123336323	3.3935931173372507	7.312230003313622	1.6439112595266612	13.282597659882226	102.31236705497106	41.122597659882224	Loam	1812.7787504142027
73.034598	31.515846	2020	1	WHEAT	0.056	8.5	25.4	16.95	60.7	1.4	0.158206947	0.430545652	2.06	7.39	1.0	9.16	81.22	43.38	Loam	1600.0
72.992227	31.525182	2021	1	WHEAT	0.6303653464667996	12.251774561027686	27.051774561027685	19.651774561027686	56.80709824411074	1.9888309207707644	0.21437841764508375	0.5260863992768259	3.0390293190573656	7.536544933618606	1.6722338158458472	9.532630612419048	103.42844514774927	41.884843854387604	Loam	2125.887280513843
72.99678	31.47369	2018	1	WHEAT	0.05307491006153546	8.891510869920017	24.65167349363854	15.603358033911707	58.65391453289479	1.3668421899504801	0.10156603616936268	0.30054150610622526	3.682815113900631	8.160735510924672	0.6089058372762017	10.798780027542195	86.65860359519239	37.89376429009898	Loam	1780.0
72.99678	31.47369	2018	1	WHEAT	0.05058966540525409	8.85428153752838	23.607764140872664	16.390175508585457	61.74162194131679	1.2800828897671035	0.11219626359592758	0.297923918489773	3.5188179244324855	7.5513421907999545	0.6315319725571065	10.81550982115509	85.83193415375332	34.96780761122339	Loam	1780.0
73.001909	31.521122	2019	1	WHEAT	0.5177530464560193	8.386994570713012	22.822408918693174	14.995348859096556	55.76332206410327	1.3638389639848694	0.2203835096250604	0.5522770067058843	2.8979455304006563	8.018136317455248	1.588715624169676	16.427501463636727	99.32476101031966	39.44259396253746	Loam	1600.0
73.016699	31.484081	2021	1	WHEAT	0.6137331723641006	8.089710007598207	29.318526901196996	17.644324878105838	54.1273473389038	1.70315730905536	0.11960038860859346	0.2959294906575606	4.314720730018724	7.619893214489766	1.0944417992468456	8.43818055145153	96.08916273731015	47.36140059355061	Loam	1400.0
73.02526	31.522447	2018	1	WHEAT	0.49898113447337816	7.8935824807186865	24.042149728888628	14.814288117241507	53.24544622920911	1.3643979048080586	0.12176901312647813	0.334175556944846	3.6026566213552687	6.733746992861081	1.3158789801994073	14.561451126375822	102.28083016988231	39.38989910988026	Loam	1700.0
72.89599	31.44636	2021	1	WHEAT	0.635	11.8	26.9	19.35	53.5	1.8	0.116401	0.375809	2.26	7.28	1.25	9.21	98.9	40.97	Loam	1720.0
72.55	31.273	2018	1	WHEAT	0.5277882434585233	8.06947060864631	23.138941217292615	15.604205912969462	61.34735304323154	1.4305293913536916	0.06842798289671086	0.19405288594467748	2.9291588174061074	7.5372588521048325	0.5429587480086593	16.28846372411257	99.21230901534227	38.95039944482041	Loam	1686.1058782707382
73.023527	31.523807	2020	1	WHEAT	0.05773758075952088	8.856092783563781	22.141936668859127	16.28438073867583	55.706025933948595	1.4062388040581317	0.209405769083538	0.47575825552594775	2.0017879698336847	7.825297962455519	1.6673565120748883	17.001271890197568	112.38696079686366	35.497042296940265	Loam	1400.0
72.98511	31.54178	2018	1	WHEAT	0.04	8.5	23.1	15.8	60.1	1.4	0.129577	0.278111	2.44	7.6	1.13	10.46	92.54	43.46	Loam	1440.0
73.012909	31.48554	2020	1	WHEAT	0.05508121128674575	9.028939457563746	24.855374951513205	18.050445045658694	63.54612065785514	1.4602736643490295	0.08214419152896689	0.2661254604157809	3.375957954682478	8.365142549170375	1.8288936593344662	11.575305673875926	93.90226920937499	38.877011172342854	Loam	1600.0
73.19159	31.44265	2021	1	WHEAT	0.625664158549383	12.17944859306743	26.669172889601146	19.42431074133429	54.41127800320517	1.8897242965337158	0.11181559669132922	0.31118723372469914	3.043533887998566	7.5382958062915355	1.2848371618114784	13.15521224279454	101.34338425341866	37.46924841727203	Loam	1761.5037337606884
72.989071	31.525099	2020	1	WHEAT	0.05867809378394214	8.915003978351093	22.55291622075654	16.251669763032396	53.92809910000585	1.5634524937341778	0.20258085770286113	0.5753121790755794	3.0192718229406963	7.683842429198289	1.561319390341871	17.75420823032681	88.95993557668926	41.60697540087698	Loam	1800.0
73.001916	31.494835	2021	1	WHEAT	0.6377250367852423	12.218002942819378	27.636497792885464	19.927250367852423	56.67201177127751	1.9635022071145336	0.16905900560470294	0.4256882097411663	3.128544040790759	7.541455959209241	1.6283472778920753	18.843059490592495	91.49905109333947	42.04804708511005	Loam	1709.0014714096892
72.989071	31.525099	2020	1	WHEAT	0.05632012903319983	8.504496540840131	24.023530364989796	16.072260528307602	55.71684658199736	1.3745692491870936	0.20788579778366714	0.5444744290026533	3.260706519298558	7.402292502955162	1.653905085525503	18.056992620759562	92.24745620869774	40.77377189374717	Loam	1800.0
72.89599	31.44636	2022	1	WHEAT	0.6418417913889095	12.542166107212623	27.3189110882646	19.99772714781878	56.74258600360763	2.0638885945495424	0.14401419891390707	0.3741976497377292	3.3356126765509857	7.042843079672536	0.4470677040855001	8.994037766607894	81.63698604108787	41.30532141881104	Loam	1680.0
73.012229	31.487701	2020	1	WHEAT	0.25998357805803535	9.287017313184043	25.135360264952958	17.211188789068498	55.92688760643081	1.5462247871383765	0.18881024015220574	0.5003028354837535	2.9902391863663285	7.177642649003136	1.0819337180707564	13.457697388809686	95.65147437132894	43.04004462623648	Loam	1673.1123935691885
72.98507	31.54171	2022	1	WHEAT	0.6372124516711426	12.715948086178248	27.630673252739456	20.985940448115393	60.02201809760627	2.0561845326347163	0.12635156151764532	0.29340427313539796	2.2883560323351326	7.468324856961522	1.7726352287260423	14.29051138424094	103.21643156737643	36.30355762841446	Loam	2000.0
72.99282	31.45542	2019	1	WHEAT	0.40983330636166737	9.234580883316296	23.77420708335735	15.784358683177125	55.85010313276204	1.355840278668946	0.21140189240674342	0.5668248377059988	3.8884117431431293	7.16221925061032	1.476032248615681	15.138788353744802	92.46757578293756	38.97303940004054	Loam	1820.0
72.99354	31.46109	2019	1	WHEAT	0.5	8.4	23.1	15.75	60.1	1.4	0.149079	0.398701	3.18	7.76	0.83	15.12	82.26	40.15	Loam	1780.0
73.027935	31.52103	2021	1	WHEAT	0.6562866928216365	10.895508726512418	25.968816451191405	18.391775431355317	52.379256213295754	1.7374003084843814	0.06296083257896413	0.1641373468683183	3.842257560091535	7.410869692406868	1.7529299584596796	18.805611572375994	110.72005590996862	38.748780772377685	Loam	2000.0
72.99231	31.52755	2018	1	WHEAT	0.02965184750162582	9.098064246836593	25.62323147239344	17.318770062488078	54.27515191474131	1.550262425175276	0.21602382400791617	0.4972861201952085	2.3976379373807526	7.6032517521321905	0.667298493315661	12.871384288134795	115.68694827503494	38.98141604136046	Loam	1780.0
73.19216	31.44134	2020	1	WHEAT	0.40378926540158266	10.032162585564347	25.345179109541995	17.68867084755317	55.96308527410031	1.6493113013631417	0.13438820566067888	0.355449893774604	3.4071212157497284	7.598085393841329	1.2618526113072508	14.28743794527807	91.00708696042942	42.24612953760906	Loam	1954.7933904089423
72.998624	31.500394	2021	1	WHEAT	0.7112984483617016	11.124138148541224	27.628647328339284	18.39623065990143	52.953253082007166	1.6496002578231213	0.12789899162946924	0.3702689671644084	3.0861663045458623	7.366761148202151	0.5520117821214371	9.471934743642025	107.83356541624502	43.615183772729885	Loam	1960.0
72.99041	31.524661	2018	1	WHEAT	0.15718485988748104	8.162756749843723	23.392962149718706	15.777859449781213	59.86510269993749	1.4348973000625105	0.1481899323247456	0.3910119883468143	2.2192670198374724	7.725366490081264	0.8920821599499915	14.010967575171904	106.65354605240665	42.31744865003125	Loam	1626.979460012502
73.015803	31.529458	2020	1	WHEAT	0.060872692688152735	8.213036535770318	26.53785768627905	17.383646957526942	60.30488267960897	1.3823382972455407	0.25834810554890725	0.6104937569547915	3.1988689604878453	7.448685370691544	1.7201421744489973	18.534904772728126	97.00793782775311	42.039928783708994	Loam	1400.0
72.99341	31.47055	2020	1	WHEAT	0.2540544508823175	9.218809308216937	24.552839282595343	16.885824295406138	58.11372194724122	1.53611989751362	0.10279901830460123	0.3262253954774787	3.4761473868860833	7.57582015372957	1.2583871819133239	9.51552040994552	103.02507079426944	41.14094592674394	Loam	1920.8359692540862
72.99041	31.524661	2021	1	WHEAT	0.6773278497131738	11.21203785955284	25.700063081722604	19.02430746429318	54.21092348440745	1.8326509656706598	0.19914773310419778	0.5254086586415733	3.6273590384227705	8.181758799345923	1.6530602506442076	16.575637943502105	99.7947434200454	37.86714432015813	Loam	1400.0
72.99152	31.525247	2021	1	WHEAT	0.6617146859572619	11.77958040122109	26.878421571864674	19.32900098654288	54.780739230577495	1.9113686287458698	0.3014443732877974	0.6745404743187596	2.7654305820198255	7.648167839511565	1.3892327524141639	14.32626977957765	88.8965636299921	42.88865938826247	Loam	2111.3686287458695
73.000426	31.5047	2020	1	WHEAT	0.34208994851921337	9.627221410656144	25.120472198998705	17.373846804827423	55.90168730291436	1.5966253941712807	0.11419022924875236	0.2607829495286292	3.780168730291436	7.235590556020026	1.0582902406830013	12.745162655283313	89.64663631510096	43.100911020665094	Loam	1501.6873029143596
73.000298	31.496104	2021	1	WHEAT	0.689	11.0	26.9	18.95	55.8	1.8	0.144672237	0.404880308	2.17	7.88	0.99	16.01	94.23	42.61	Loam	2000.0
73.032454	31.517384	2020	1	WHEAT	0.05585859228144507	8.527557206476613	23.714628883848626	16.479953258252955	51.86845175358627	1.3327944424155413	0.0815308645112191	0.261874000410026	3.3599326959156373	7.872798079347863	0.44842218426203073	19.47936096802384	84.3604824468141	39.412817719525236	Loam	1600.0
72.89572	31.45447	2021	1	WHEAT	0.638	11.0	27.8	19.4	53.5	1.8	0.137753	0.467091	2.16	7.6	1.29	10.46	97.6	40.94	Loam	2000.0
73.022772	31.481471	2021	1	WHEAT	0.6240045607961533	11.654144359748486	26.630874479911228	19.142509419829857	56.415665279763274	1.9154372399556152	0.17159190778764846	0.43988345855492883	3.3740075358638864	7.82615209200148	0.6093079519349023	15.529095769411436	95.18115311048592	41.73126214758426	Loam	2076.95815997041
72.98442	31.44842	2018	1	WHEAT	0.06066429669601085	8.180575617751469	21.94868161224483	15.04332790334855	64.22335760433376	1.2212926976241876	0.05290072494763184	0.14404980007044343	3.071315171181602	8.138052037830013	1.6073396777651525	12.924194342147844	104.09213316836735	47.69974493471892	Loam	1780.0
72.89364	31.44986	2018	1	WHEAT	0.03955109332456398	8.689999123588915	22.650749548362448	14.733613841792607	56.82618794715236	1.4858290526070987	0.11612370011256125	0.4388064887903391	2.1036193163924377	8.252981604222645	0.6368732995018638	10.727490320140816	93.74743501821226	48.25314209041167	Loam	1700.0
73.013506	31.531006	2021	1	WHEAT	0.6250753673293392	11.711170799815658	27.25558539990783	19.483378099861746	56.48156106642087	1.8851951333026096	0.26478950424179104	0.6436382910858736	2.9805719699493056	7.608492653413215	1.402570706734259	15.288156106642088	82.27969662922115	39.46018170334409	Loam	1731.1170799815657
73.022305	31.525137	2019	1	WHEAT	0.5144440708622287	8.347756622682093	22.296695407082936	15.873383584258296	59.48528535673898	1.6703874632168634	0.17119571857732327	0.41142271051597523	3.5016300532049205	7.655152113907644	1.6504630600931525	16.933837450647196	79.21487128188984	37.830878656480245	Loam	1700.0
73.002098	31.520434	2020	1	WHEAT	0.2621769320322248	9.73898541947034	25.214920109914196	17.47695276469227	55.92610145805296	1.5477970838940678	0.2393574838918514	0.5823419927294797	3.7943391251682206	7.159118833557627	1.585220291610593	13.702740066173835	90.60480416442067	37.45813760654978	Loam	1526.1014580529659
73.00085	31.508799	2018	1	WHEAT	0.05	8.1	22.0	15.05	56.2	1.5	0.116313294	0.317069638	2.88	7.89	1.58	14.15	112.25	38.35	Loam	1700.0
72.89543	31.45435	2019	1	WHEAT	0.5672508965320981	7.859374272968628	20.954932700485237	14.904803428385405	59.11718463306684	1.4466880616108344	0.11876247560852277	0.418033386707261	2.0747821547724867	7.281614169178805	0.671131425591445	15.20166953837863	86.1715506409685	40.871579953559895	Loam	1640.0
73.026187	31.521335	2020	1	WHEAT	0.2678392308398361	9.675019505450756	24.774303547840688	17.224661526645722	55.93285602825996	1.5342879434800862	0.134280598324173	0.3805971641864866	2.774860709568138	7.397931525111114	1.2180669144528253	15.311098719094291	113.22926843802932	42.08358759023062	Loam	1626.857588696017
72.99498	31.47241	2018	1	WHEAT	0.2393603612242444	8.826240240816162	24.08416016054411	16.45520020068014	60.657919919727945	1.5579199197279456	0.13069126806987258	0.3252855569417141	3.20459078789198	7.035791991972794	0.7806396387757556	11.676701094151634	99.22502398572516	41.89187106884417	Loam	1823.1679678911783
73.020611	31.52604	2018	1	WHEAT	0.04	8.0	23.0	15.5	55.6	1.5	0.163136914	0.413543981	2.05	7.74	0.45	13.87	116.97	37.01	Loam	1680.0
72.99041	31.524661	2018	1	WHEAT	0.040988732522055406	8.181236341126757	23.73563237587012	15.53745072646919	63.710419495629594	1.471338792608881	0.15249940325081918	0.384922661801798	2.0424958920068566	7.974530659373007	0.8170770604776986	14.257863101471429	110.96170312478795	42.425907263013684	Loam	1640.0
73.015803	31.529458	2019	1	WHEAT	0.5	8.0	24.7	16.35	60.0	1.4	0.203034885	0.545678644	2.78	7.38	1.44	15.87	82.35	38.37	Loam	1600.0
72.999251	31.525684	2021	1	WHEAT	0.6369070048978289	11.533961371392092	26.790700489782893	19.162330930587494	54.37722225300129	1.876280195913156	0.23434378780851475	0.5896711268929823	2.460835745312897	7.523908215504472	1.2266570187484112	16.393867165683275	104.94106256372912	39.03819798546611	Loam	1800.0
73.01588	31.48262	2022	1	WHEAT	0.6712005658893652	12.180462292804048	26.621908779289846	18.811358556053506	55.78941309953215	1.925456905412448	0.24431875034770342	0.5631331918767565	3.1587425398267235	6.906612941496402	0.7868281911254369	8.47381365404814	91.08760572778894	37.50454847594003	Loam	2000.0
73.013021	31.484864	2018	1	WHEAT	0.05	12.4	22.0	17.2	61.0	1.6	0.203781322	0.456803398	3.08	7.86	1.62	10.5	99.42	36.92	Loam	1440.0
73.00725	31.47772	2022	1	WHEAT	0.07	12.4	27.1	19.75	56.1	2.1	0.260414	0.588996	3.05	7.49	0.72	18.95	107.19	41.38	Loam	1400.0
73.025696	31.521744	2022	1	WHEAT	0.6400117674889757	11.735140510529286	28.176165106028616	20.115312493863804	56.672749831301736	1.9788259712078262	0.12023013389809523	0.26954514669000457	2.848694758128155	8.089973705870838	1.9210682335328484	19.136857025646535	115.99130943760345	37.06152483997634	Loam	1800.0
72.99379	31.525527	2021	1	WHEAT	0.6380669622601544	12.042767168452446	26.90669622601543	19.47473169723394	56.78142792324937	1.9226784904061702	0.24034830037347027	0.5873769589804629	3.3310802639670962	7.451553887415937	1.594839018340362	14.507680759033404	105.65864211173677	37.57234947418405	Loam	1800.0
73.033444	31.518365	2021	1	WHEAT	0.6373439157775069	11.656296417701938	26.834391577750694	19.245343997726316	56.55005304880221	1.8937566311002767	0.17804226069162463	0.44348088634009836	3.1469207545919096	7.519090019066148	1.4337566311002767	10.236973803394124	105.08878233601331	41.283682362777185	Loam	1906.2433688997232
73.035556	31.515942	2018	1	WHEAT	0.05023148264515273	8.407456054979441	22.64479527329522	15.299739215639464	60.85785742083921	1.4373313465449415	0.08948083985073668	0.19687250241874626	3.167671855223226	7.236174407837195	1.4063576165061598	15.635356143299015	94.44579678739647	41.20011332421238	Loam	1700.0
72.99231	31.52755	2018	1	WHEAT	0.029368224103722036	8.93178692653834	22.93581703806906	16.885314431001262	55.99059347491453	1.6727277666410756	0.22835620994409225	0.527636754048475	2.3705955937539662	8.302706914366274	0.7272783274781124	14.04132532631724	115.39667647223054	40.24729926843648	Loam	1780.0
72.998707	31.497348	2022	1	WHEAT	0.6395811531267971	13.262350898329856	26.84421892882474	19.690100022998788	54.32721800140509	1.8897303891438728	0.16359989961662882	0.33586442858927507	3.3527268829161683	6.932152729831601	1.7107944925384346	10.846462924529662	118.75615345470054	38.73787237118054	Loam	1400.0
72.89326	31.44968	2019	1	WHEAT	0.03958259577656501	8.990389497869797	25.03666223182348	16.659994457716923	59.079580960234324	1.4311585593979066	0.34953913215441035	0.6769392722900439	3.5069185361346102	8.07911767523671	0.9185478692226232	10.670017624976055	86.775780444644	39.207811132023124	Loam	1680.0
73.001123	31.510026	2019	1	WHEAT	0.04020611889325866	9.139893938601867	23.720930347886167	16.793333294620634	58.35604929440774	1.2866367577048299	0.24908402646041886	0.5612666777138949	2.1189227503968104	7.638883808956404	0.7051733555693114	9.550478817991733	103.53439984242189	37.59836361402553	Loam	1820.0
73.001916	31.494835	2021	1	WHEAT	0.618684391945911	11.802724355384845	28.453109437023926	20.095415539825932	58.82681479209423	1.8246093310505505	0.19585719067258944	0.5047290942966168	3.6563033852343927	6.950533244640121	1.9468953599644963	19.484355168249035	105.4825868677259	39.17388292328876	Loam	1600.0
72.99678	31.47369	2019	1	WHEAT	0.6	8.7	22.9	15.8	60.5	1.4	0.197397	0.491041	3.53	7.2	1.7	8.91	100.82	37.97	Loam	1820.0
73.002409	31.518739	2022	1	WHEAT	0.6531831733195013	12.201537983370596	27.959376521249883	20.348831749729104	55.08608435838971	2.0007344682667196	0.22296820268422535	0.5535334305418098	3.8292278648383706	8.106664490531802	1.5800086655627068	16.599366631492963	88.03769621064411	40.01398777401454	Loam	1400.0
73.020041	31.526616	2020	1	WHEAT	0.057480596936305466	8.648017222514286	24.709804078653402	17.204994920259956	59.74494954512291	1.3610655062002213	0.11634902027270315	0.2798382840231912	3.204292861179886	7.72303099815989	1.1438095422436358	16.228532164412414	84.05580523581037	36.670440925180024	Loam	1600.0
73.01346	31.4813	2018	1	WHEAT	0.05058028762038259	8.104060725409205	23.80417648589195	15.341858901897355	56.35390860905614	1.351607721266591	0.051926480006226065	0.16585953319201435	3.448518143435407	6.860743556528341	1.016945607003461	9.208308641193428	110.82503011039122	46.34017123982177	Loam	1680.0
73.002538	31.514126	2021	1	WHEAT	0.689	11.0	26.8	18.9	53.5	1.8	0.143006153	0.461469536	3.16	7.13	1.27	12.83	101.4	35.94	Loam	1320.0
72.89326	31.44968	2018	1	WHEAT	0.4859381697125246	8.697334115320437	23.034021965246172	15.91970760156698	60.28863537940547	1.6709150247526796	0.14099809901893284	0.4327306707916153	2.2165015051493393	7.585193692891036	1.5772149502006847	15.741770082938837	100.7019832702684	40.916679393043246	Loam	1700.0
72.998707	31.497348	2018	1	WHEAT	0.34811288432717924	8.235010769486951	24.132494615256523	16.183752692371737	56.06498923051305	1.4675053847434758	0.19387082049561524	0.49236808828864004	3.049518308127818	7.400754846269129	1.5321171921219598	15.622850499417185	113.81520902856647	42.60616457786455	Loam	1613.501076948695
73.021595	31.481873	2020	1	WHEAT	0.056	8.1	25.6	16.85	60.7	1.4	0.211422488	0.528841737	2.36	7.79	0.87	11.23	82.22	35.03	Loam	1400.0
72.90198	31.44393	2019	1	WHEAT	0.5969130955373199	8.072096188390221	23.38947602795721	15.725367607895048	58.88199127046603	1.3907385552630085	0.10365786407762964	0.33026005525294094	3.462728231525153	7.140932762822967	0.4678682191240444	11.622590664229511	84.8492501344795	41.678094165987154	Loam	1840.0
73.012634	31.531751	2021	1	WHEAT	0.6887458598236489	12.410500203203888	26.121266125458426	18.709610858616358	57.25611822473348	1.7436766686067968	0.1538627142244873	0.4552205873643627	3.7074432147893512	7.9288649945874266	0.9964228197769868	15.899851583659967	124.12960679887205	45.000668476283884	Loam	1960.0
73.010417	31.489238	2019	1	WHEAT	0.049600300322999266	8.840007508074981	24.960030032299926	16.900018770187454	56.0	1.3600018770187452	0.18624000957333853	0.46635886753573613	2.505987048570657	7.608014640746214	0.9880174562743321	11.487933928940162	104.50420159181326	40.28400638186373	Loam	1715.9992491925018
73.002409	31.518739	2018	1	WHEAT	0.029310174738763014	7.950149597709864	25.27974056088605	16.8043668405933	58.61835991461778	1.4604677214874862	0.2357229649397155	0.531503059573143	3.4961592786725917	7.728922870839147	1.6591256614577308	12.881183258200844	114.14574189018688	41.12084538812184	Loam	1640.0
72.999833	31.525221	2019	1	WHEAT	0.5	8.1	23.1	15.6	56.0	1.3	0.072273523	0.21550964	3.53	7.62	1.94	16.93	114.91	43.95	Loam	1640.0
73.01256	31.485653	2018	1	WHEAT	0.04022808222095096	8.32566441170196	22.88462434330119	15.679796534650649	61.307971412841795	1.5433404077991089	0.09628196442224907	0.23971030765142118	2.4145708628978104	7.936095295482236	1.1176213200206755	15.74346996577395	85.56917665636885	45.03789556469976	Loam	1700.0
72.90198	31.44393	2022	1	WHEAT	0.6543463837576095	12.654582549230193	27.459535537565653	20.394573026137614	53.78226444249347	2.216604240329564	0.12354893154372534	0.27045639242846964	3.4815878180756856	7.563414393829295	1.2368504006633951	9.102573706695688	110.7295940233937	39.860602095692215	Loam	2080.0
73.012229	31.487701	2018	1	WHEAT	0.03932952095967458	8.384712171303805	24.68489467625165	15.97205018405416	55.69186507407637	1.5403042540612883	0.22591405915736998	0.5229920790762117	2.1413972380392097	8.250785514798737	1.1186746324147683	10.1935861392737	76.28060909325211	36.06413758700434	Loam	1700.0
72.999192	31.501447	2019	1	WHEAT	0.48912979530846157	8.508195559844527	24.145027699628365	16.092235541533267	53.59870021130616	1.238563255962138	0.16431850757922709	0.4352011526406462	2.637354591006329	7.390454781723851	1.0152428848816255	15.910344708287958	74.3802620532182	39.53595543304967	Loam	1820.0
72.992227	31.525182	2018	1	WHEAT	0.04	8.0	24.0	16.0	55.6	1.6	0.196376897	0.478424506	2.68	7.53	1.7	17.63	116.71	38.14	Loam	1780.0
73.035336	31.51572	2021	1	WHEAT	0.6412494823362315	11.008694135505074	25.492651200620454	18.78941395376475	53.62243562025324	1.9321672172327329	0.12563549714366107	0.3626606612305377	2.672222569116198	6.4024369675861585	1.2958784378405621	16.35372576058628	106.98254893396575	42.11975783618853	Loam	1320.0
73.19159	31.44265	2019	1	WHEAT	0.3339031828436511	8.245024693514132	23.733083957948054	15.989054325731093	60.64701481610848	1.4	0.14380082335568603	0.409058888575511	2.7926619719882346	7.360074812615585	1.4262441926580587	18.180571611190988	83.93544521532758	38.96395774789411	Loam	1781.1940735566081
73.022085	31.481742	2020	1	WHEAT	0.05692531369294562	8.080159101208684	23.95434032214819	15.501561896208765	58.06296653672975	1.4411491201407955	0.09456929365939487	0.275233656991037	2.7963904357378255	6.9292927632848675	1.8488199744365839	17.091733072845663	107.5447338843739	43.76711516624677	Loam	1600.0
72.919	31.461	2019	1	WHEAT	0.4900480111933411	8.573177867958082	21.59247900051906	15.044124627505283	59.289621204024385	1.5978836069032483	0.23001363500435923	0.5872294171612967	2.7681597643366582	6.7081458634824465	1.0402767684458012	15.523652826912981	115.48918291780612	35.21833433870129	Loam	1640.0
73.013506	31.531006	2022	1	WHEAT	0.64	12.4	27.6	20.0	57.4	2.0	0.23398295	0.588777688	3.17	7.31	1.15	15.38	85.19	39.42	Loam	1800.0
73.002483	31.515341	2018	1	WHEAT	0.03788691213003842	8.401131846136414	22.469970649319798	15.734645044811018	63.174777592698554	1.6169685157135762	0.07309486848151106	0.20991911314354433	4.04851020796038	7.157225873938298	0.41967029601639966	10.890872227464579	91.84494987511906	44.44124117653937	Loam	1700.0
72.99349	31.5281	2018	1	WHEAT	0.06059165866860937	8.393963485424175	22.73806405518757	15.79333176255688	59.97842776426645	1.2180654824745716	0.08281729157942037	0.25569571205406316	3.2739785841435114	6.976855010927826	1.708936209854628	18.463390269300103	114.20829255314676	42.65290546400805	Loam	1640.0
72.998399	31.498009	2020	1	WHEAT	0.056	8.6	25.6	17.1	60.7	1.4	0.098080985	0.338268488	3.29	7.72	1.62	15.54	112.16	36.79	Loam	1600.0
73.012013	31.488027	2022	1	WHEAT	0.6102570806907058	12.977600750738794	28.427576088181905	19.443919352655595	57.077615435143606	1.9138624458802829	0.20871444104482129	0.42637074660839114	2.6552076100913977	7.3193830607414805	2.014987937581747	19.99674556252547	106.78459273841595	39.29181579078735	Loam	1720.0
73.001123	31.510026	2020	1	WHEAT	0.05558884684648768	8.239269281098665	23.39587735396579	15.210607123467392	55.0596641205351	1.3243977382553092	0.1266938518574123	0.3555617611354856	4.070279543813834	7.018402277160639	1.871046514650464	16.45371776206402	98.97693466111532	37.70188655727227	Loam	1800.0
72.998399	31.498009	2019	1	WHEAT	0.5279303006266927	9.01340369955145	25.395356921857463	15.885094006530103	59.27716274973654	1.3521895555520977	0.1978455123924909	0.5652193736965934	3.081170701162343	8.198284787584644	1.2399841964177691	19.445803506148895	82.44683620150852	37.49950078590949	Loam	1700.0
73.025696	31.521744	2022	1	WHEAT	0.6741628664819163	12.939842519765238	25.297762887517177	17.159622858814327	54.4866076355728	2.004478415997956	0.11677711517161476	0.26370866052952735	2.683124015467285	7.42838413442044	1.9519935932631358	19.22861062883727	112.97389778185405	34.976081207828024	Loam	1800.0
73.001021	31.522819	2019	1	WHEAT	0.38402243611801373	8.198508790332708	24.6764210967985	16.437464943565605	56.0	1.3397017580665416	0.22469100774636902	0.6056906952863935	3.6380894725800372	7.530568438719399	1.7159087483741338	11.291006906390445	104.7243908530194	40.66002804514751	Loam	1660.2982419334585
72.89543	31.45435	2018	1	WHEAT	0.3726107576643185	7.924585730059752	21.31146432514938	14.618025027604567	60.08687859508962	1.537707134970124	0.17260704878465444	0.48600414781183787	2.5451099006235607	7.569847815341657	0.620980724538839	15.13885356748506	87.09830577844876	42.117832272992956	Loam	1655.0828539880495
73.00254	31.516787	2020	1	WHEAT	0.05402002905924847	8.388005609119142	21.993659125066362	14.9986797686846	62.67188640555249	1.449521693668487	0.1437904711973869	0.3887563334306787	2.9109982331645226	7.287285891856234	0.3960573478800266	10.851865539605813	122.27310287355536	44.47744772886977	Loam	1800.0
73.000977	31.495682	2019	1	WHEAT	0.2738557069266847	8.236669852637592	22.830028673738326	15.533349263187958	56.0	1.3366698526375917	0.10206650081014759	0.2927178396337834	3.69197323784423	7.344985663130837	0.8957071284974141	14.570826602407102	101.03386539047781	36.569758741226394	Loam	1600.0
73.01023	31.47922	2019	1	WHEAT	0.39310076003466055	8.110063774195535	21.987528313062914	15.88373541284743	54.745363463640686	1.4588573595584156	0.21591635681592575	0.5290590415370663	2.4407691197371664	7.5800923803039	0.9670329179145538	14.103914296231824	93.2536876798697	37.73450247141171	Loam	1640.0
73.01909	31.482561	2022	1	WHEAT	0.652	12.7	27.6	20.15	55.8	2.1	0.063310295	0.167976858	3.35	7.19	1.6	13.48	101.67	43.28	Loam	1960.0
72.992227	31.525182	2021	1	WHEAT	0.614	12.0	26.8	19.4	55.8	1.8	0.160638951	0.435191456	2.29	7.14	1.71	8.45	99.57	38.36	Loam	2000.0
73.01309	31.48102	2021	1	WHEAT	0.6752042345420776	11.554233760201518	27.110788879889274	20.043945445093353	52.254262427271016	1.7498889097500137	0.08609266175881618	0.23727134489746918	3.6480738108101973	7.628957919332678	1.5333683963317084	14.32693647199663	113.89777835678858	42.096415740159664	Loam	1400.0
73.011213	31.488454	2019	1	WHEAT	0.40193652812307823	8.57152121427672	21.170354187549307	14.488338716997305	55.36947983439356	1.4293064344484578	0.13369313359076318	0.3419164726409035	3.406468041461855	7.669764580599853	1.4671100720606889	10.067926544911547	105.29099323362922	42.27313688997958	Loam	1820.0
72.997357	31.525459	2021	1	WHEAT	0.6798707447324897	12.475797551894946	26.377601584948806	19.982695482545246	54.7538383315095	1.9517437601830916	0.16406125206116443	0.48670713142440725	3.8121580933304458	7.128460569573084	0.5757430972437381	16.17179110871604	102.47970627513192	41.77505275477777	Loam	1680.0
72.89616	31.44607	2018	1	WHEAT	0.428936375944106	8.375590091595715	23.317717339707503	15.846653715651609	59.81102477101072	1.4622049542021434	0.1339794947239079	0.3937356743724414	2.8011024771010717	7.528622633215466	1.51145507287489	16.64597278531305	109.99968042053692	40.35570373236403	Loam	1686.2204954202143
73.019736	31.482384	2019	1	WHEAT	0.049559653779387994	8.637730525090575	24.1949567224235	16.416343623757037	60.61949567224235	1.359747836121175	0.11747136180366873	0.3024407310805931	2.1996217541817624	7.595528793987514	1.2703782458182376	15.099021465597792	91.84937709188311	39.09582048465275	Loam	1616.10086555153
73.025696	31.521744	2019	1	WHEAT	0.300131153693648	8.789248648917859	24.939096130075114	16.76032652174301	60.99888019386684	1.3624182609043123	0.08666266129042768	0.23675719385509347	2.113738710869187	7.581600493665236	0.9329880788662055	12.485375035400256	101.21216724004128	38.61026483551553	Loam	1640.0
73.013021	31.484864	2019	1	WHEAT	0.5022448228764949	8.083931071355186	22.36670813048649	14.888294837243327	63.23571514829837	1.5297293079187455	0.19271848631937277	0.4885347077838949	3.291411896357916	7.640523457476924	1.532195211804772	9.93777374521736	121.46424391374303	35.2580875369462	Loam	1600.0
72.999192	31.501447	2018	1	WHEAT	0.05	8.0	24.0	16.0	56.2	1.5	0.188572966	0.503412977	3.51	7.85	1.58	13.16	102.09	43.34	Loam	1780.0
73.000169	31.524346	2022	1	WHEAT	0.64	12.7	27.1	19.9	57.4	2.0	0.150972664	0.367634931	3.18	7.47	0.56	14.45	118.59	37.57	Loam	1800.0
72.55	31.28	2022	1	WHEAT	0.621042988082205	13.077034441039926	27.205741733969585	19.837034644970156	57.12228731209712	2.3159689296944417	0.04692163848114871	0.14622397626636385	3.270761977403094	7.521575779814525	1.3737220102336947	9.0015747379575	107.05261428990104	37.9177849170834	Loam	2000.0
72.999833	31.525221	2022	1	WHEAT	0.6759904337639911	12.344078367424212	29.017144822331122	20.38369036131686	56.8468879657799	2.0795236865764446	0.19913758432797773	0.498168952067227	3.1113732880062046	7.416065557313476	1.4517598109495402	13.101755933669574	87.4032803917245	38.76936916131851	Loam	2200.0
72.992593	31.525294	2021	1	WHEAT	0.6374837206478767	11.796092955490419	27.049023238872604	19.422558097181515	56.59479060732056	1.89934882591507	0.16031791658705918	0.4108656434768777	3.0046884534114975	7.679739530366028	1.2888278866471257	16.67884640489741	103.7939345183525	41.475562453564834	Loam	1359.7395303660278
72.89572	31.45447	2019	1	WHEAT	0.39021719948942923	8.81568904439921	23.16994110359816	15.992815073998688	60.65425205919895	1.4	0.16939227087994616	0.5581413974748787	3.2724923391175302	7.276275617759685	1.0625512355193694	13.68063373398425	110.33232282188575	38.304869276089306	Loam	1812.2873970400524
72.99302	31.45229	2020	1	WHEAT	0.056	8.1	23.6	15.85	60.7	1.4	0.205036	0.555887	2.6	7.3	1.74	13.02	82.63	43.04	Loam	1720.0
72.996695	31.525014	2018	1	WHEAT	0.03777261491769908	8.418106933615874	23.824943517147975	15.303456234082256	56.99967261590387	1.4233876045060603	0.13733462217337608	0.3601165882279092	2.0406011809776112	7.354305680890083	1.6326737361078711	18.668242722736746	97.35064887459517	40.72116293816811	Loam	1740.0
72.997357	31.525459	2022	1	WHEAT	0.622474336639691	12.934884259156576	27.36806019183686	19.911400935875267	53.62211436933301	2.1039116013058505	0.25047778021195105	0.6158979553245212	2.1928479845328366	7.481744814753923	0.946158048427358	19.00792261475114	102.26941514189436	40.086281549653535	Loam	1720.0
72.999772	31.503552	2019	1	WHEAT	0.5	8.0	24.0	16.0	56.0	1.4	0.131570712	0.363494084	3.29	7.17	0.41	9.62	81.32	42.04	Loam	1700.0
73.000613	31.505778	2018	1	WHEAT	0.16841173816731092	8.2691596259533	22.669159625953302	15.469159625953301	55.735327700762646	1.6	0.1299678921221216	0.2948858964147979	3.659401689771208	7.430356246410885	0.8747293905338488	18.804316052826472	107.03058571899106	36.53621146747388	Loam	1626.4672299237359
72.99282	31.45542	2020	1	WHEAT	0.2507324289371179	9.718391348615217	24.818391348615215	17.268391348615218	57.620064500149816	1.5621018684131676	0.1788346525169744	0.49938328379072283	3.238949065793416	7.230581238821111	1.0360428716878567	16.049713744805445	98.4963835667737	40.991601254779326	Loam	1751.3694394760496
73.02112	31.525584	2020	1	WHEAT	0.05726464546423313	8.250708894024184	23.907171541532268	16.13995923853448	55.8283365125113	1.392390274572283	0.15221603766667507	0.42833588690857083	2.497560957246776	7.665461913256048	1.0465716683334885	11.391341415406384	99.75041906248241	41.04372473041009	Loam	1800.0
73.020077	31.482271	2019	1	WHEAT	0.3115200717712062	8.53948988607188	23.718414535763014	16.34042683048177	54.922710982238996	1.3548560123364428	0.1639107501493531	0.40792898323912863	2.0202775999520153	7.621365379584963	1.7117011588317093	9.594357246753821	98.14831504582676	35.71020820586717	Loam	1700.0
72.997346	31.525066	2019	1	WHEAT	0.4	8.5	23.0	15.75	56.0	1.4	0.18377275	0.519841267	2.96	7.21	0.58	14.47	103.59	42.46	Loam	1820.0
72.985535	31.524903	2018	1	WHEAT	0.037803207238188585	7.646560938934938	23.126017413533713	15.944424410699297	64.6222908947036	1.6165357004808971	0.20850148696690335	0.533312862594156	2.5679787276242303	8.328922084916139	1.698860316459629	10.358275229575888	83.78942535977896	40.76694246973584	Loam	1780.0
73.00104	31.509428	2021	1	WHEAT	0.7634638872054748	12.355839354793131	28.41768668354698	20.157955569646433	52.13986142107294	1.788284501238355	0.16249745168828122	0.4282543798817523	3.620371524618066	7.586964329634267	1.4348408999690574	16.191876780403884	97.81612596080684	37.980418037198106	Loam	1680.0
73.00104	31.509428	2019	1	WHEAT	0.2633128903423093	8.198673124502458	23.479469249800985	15.83907118715172	56.0	1.4	0.15070474104671966	0.4363284787278637	3.1492666364750623	7.711124262171622	1.5539734624900492	12.21710952991572	108.29318621544371	37.479259472472485	Loam	1624.1061500398034
72.999833	31.525221	2018	1	WHEAT	0.04	8.5	22.0	15.25	55.6	1.5	0.144785687	0.366752142	2.48	7.38	1.37	14.18	87.6	41.41	Loam	1680.0
73.011458	31.48869	2020	1	WHEAT	0.055	9.0	23.6	16.3	56.0	1.4	0.167630263	0.410197283	3.98	7.83	0.59	19.02	100.6	42.38	Loam	1640.0
72.90198	31.44393	2019	1	WHEAT	0.6	8.0	22.9	15.45	60.5	1.4	0.110187	0.310588	3.49	7.1	0.46	12.4	81.04	41.99	Loam	1840.0
73.015077	31.53002	2018	1	WHEAT	0.05043745773668208	8.029981240994259	21.810844607801094	14.824334747942075	58.61029414507267	1.4622528262044743	0.13329517370518848	0.3453964394302591	3.4772525341719778	7.06928613054539	1.3061535191772136	9.478323678911275	88.83675730382542	43.1864186904729	Loam	1740.0
72.99341	31.47055	2019	1	WHEAT	0.3020422835473949	8.133755213819327	23.322925356365545	15.728340285092436	60.31209549891176	1.5108298574537815	0.11960714381012184	0.3315287241766817	3.446933698476471	7.597130735201261	1.1896763991294117	9.322981447932353	106.307680134821	42.985147419423114	Loam	1824.5850712731094
72.99498	31.47241	2020	1	WHEAT	0.056720004232213524	8.167573787335922	27.958997525738482	16.149946297708386	60.405053541380504	1.3456672268031233	0.11668205079913316	0.33204134361150706	2.549686388615274	7.3814215526994245	1.8335799529170937	11.32443514041078	107.24944744829986	45.876693369170916	Loam	1720.0
73.00085	31.508799	2018	1	WHEAT	0.050749640884291215	7.68213620907765	20.614122548016404	15.459710573244662	55.044494119306954	1.4261497149168783	0.11920806541159194	0.3205668299020091	2.8879032057963423	7.85274179454361	1.5657013940021	14.054820675898458	111.91079988870435	39.04228350094386	Loam	1700.0
73.01588	31.48262	2018	1	WHEAT	0.04239706606955196	8.204684272505904	21.295631344452566	14.865597032201027	59.34328456306444	1.5057601787355201	0.14697074206735083	0.34454737558956683	3.9281400866765406	7.09254892348435	1.610454881982097	17.755577483008608	102.61912407064615	36.740837578598295	Loam	1600.0
73.002564	31.516067	2018	1	WHEAT	0.048231364694470126	8.244153807718861	22.306745629552346	15.585162711385932	58.06596354745249	1.4630707992854763	0.1519197746806569	0.4322296472508109	2.441061052183657	8.129629422780118	0.9268752348671107	14.383329885201682	79.3694911759097	36.347714372508015	Loam	1680.0
73.010084	31.490066	2022	1	WHEAT	0.6219035292682681	12.709612159308547	25.81914890885667	20.354991238439645	57.85356675133707	2.082713850429511	0.27346325760543616	0.6426912820890907	2.221549714965338	7.9508678371218675	1.7593617516835487	8.632520637399443	113.173005160606	39.87640137502399	Loam	2000.0
73.02112	31.525584	2019	1	WHEAT	0.24733541227864198	8.272374245296074	24.910503018815703	16.59143863205589	56.0	1.4861871226480368	0.12879542708308014	0.3377687591973315	2.411604124982702	7.50115845048769	1.4075110660625403	11.39386368163739	109.04744566570989	38.475264589478385	Loam	1808.6187122648034
73.002259	31.494413	2022	1	WHEAT	0.6310167331822164	12.327049594279751	27.733433914048828	18.902099100710615	58.38789883640861	1.8973491108101277	0.17578565544645064	0.4268147367876476	3.900936434390666	7.600481538115284	1.6100535289215665	8.19880347501682	117.33231602910948	42.08416823463691	Loam	1800.0
73.017638	31.527953	2020	1	WHEAT	0.056	8.6	24.6	16.6	56.0	1.4	0.170195498	0.447180184	3.33	7.05	0.48	18.28	93.99	44.63	Loam	1400.0
73.025696	31.521744	2019	1	WHEAT	0.17137481500936547	8.252500075506381	23.315000453038287	15.783750264272335	60.60500015101276	1.4	0.0926525042502184	0.25857100970369673	2.5592507324118996	7.602000362430632	0.6764995922655402	14.10075138176678	114.39075107974125	39.899753163717385	Loam	1618.9999697974474
73.011213	31.488454	2021	1	WHEAT	0.689	11.0	26.9	18.95	55.8	1.8	0.23550196	0.588345449	2.11	7.82	1.7	9.65	97.99	37.76	Loam	2000.0
73.000007	31.503944	2020	1	WHEAT	0.0581319316779559	7.367566762711725	25.11841310152294	17.712349133991875	61.01287537488928	1.3276906884042317	0.19707354465756177	0.5378532950679222	3.890024577099249	7.528425959031762	0.8802169490456556	17.61914132252288	104.16383951135087	40.176765780356426	Loam	1400.0
73.034598	31.515846	2021	1	WHEAT	0.6589498844377353	12.008778378050634	25.29811717446646	18.884651828019155	50.447587978375964	1.8449244448209419	0.09680248393729421	0.27455091615808125	3.283802829970034	7.411971426497399	1.9584051606188884	9.181997771929332	108.91595166927524	34.890961348419296	Loam	1960.0
72.98349	31.52347	2021	1	WHEAT	0.623973313531838	11.502505557782932	26.77946627063676	19.140985914209846	54.23322460731115	1.8717865082547045	0.0949165187324636	0.2353277362057704	3.297914009257023	7.6313017056014445	0.978398811910283	17.143153449469455	105.33823426509517	38.201214238856416	Loam	1371.2853966981183
73.018337	31.527428	2021	1	WHEAT	0.6724767866632071	11.19952756174967	27.135209603511566	19.049889747060956	54.75249386065604	1.926125862890946	0.06904423940289453	0.19454094150171378	2.4911680395991405	7.349839347181832	1.18617171128964	8.7616210564763	101.53710348201086	43.43579716352807	Loam	1800.0
72.99277	31.46649	2019	1	WHEAT	0.41780267118651726	8.132848924504339	23.33993275866231	14.9681931521743	59.70440145488928	1.4710863304451014	0.20620141660813135	0.5398580164045803	2.8733113634092975	7.805170400216588	1.5906992523536871	14.134401541862793	88.30881260372176	39.26571004491809	Loam	1540.0
73.002483	31.515341	2019	1	WHEAT	0.2534787623720277	8.770373532125548	23.255560298188325	16.012966915156937	60.585186766062776	1.5148132339372253	0.2117244836033697	0.5838046117194206	3.299626467874451	7.4022241192753295	0.9233276421740115	19.454070438055616	98.25216545409236	38.96902988854545	Loam	1622.962646787445
73.002387	31.518194	2020	1	WHEAT	0.4308829964540854	9.93591988784781	26.229125110640943	18.08252249924438	55.881553555622716	1.6368928887545562	0.2117801726732732	0.5367971460892638	2.660387577448663	7.539611611094319	1.3908740779020352	11.89863617581652	105.30680045740598	42.01718397756956	Loam	1813.2035998791007
[truncated: 889 more rows]
